# Supplementary material for: Differential effects of macrophage subtypes on SARS-CoV-2 infection in a human pluripotent stem cell-derived model
Source: Nat Commun. 2022 Apr 19;13:2028. doi: 10.1038/s41467-022-29731-5 (PMC9018716; doi:10.1038/s41467-022-29731-5)
Supplement: Supplementary file 3 — Source Data [file 41467_2022_29731_MOESM3_ESM.xlsx]

## Sheet: Figure1
Figure1D							Figure1F																								COVID-19
	CD80+ cells/0.04mm2			CD163+ cells/0.04mm2				CD68+IL6+ cells/0.04mm2
	Non-COVID-19	COVID-19		Non-COVID-19	COVID-19			Non-COVID-19	COVID-19
	0	7		11	3			0	5
	0	58		4	12			0	2
	0	19		11	6			0	8
	0	30		7	5			0	9
	0	6		4	3			0	13
	0	33		8	11			0	3
	1	22		8	8			0	6
	0	27		4	13			0	5
	0	26		8	6			0	3
	0	35		7	7			0	6
	0	45		9	7				3
	0	22		10	6
	0	55		4	27			Table Analyzed	CD68+IL6+
	0	19		12	8
	1	7		5	7			Column B	COVID-19
	0	8		4	8			vs.	vs.
	0	14		7	17			Column A	Non-COVID-19
	0	9		8	13
	0	20		8	15			Unpaired t test
	0	5		7	11			P value	<0.0001
	0	12		7	15			P value summary	****
	0			5				Significantly different (P < 0.05)?	Yes
	0			8				One- or two-tailed P value?	Two-tailed
								t, df	t=5.545, df=19
	Table Analyzed	CD80+		Table Analyzed	CD163+
								How big is the difference?
	Column B	COVID-19		Column B	COVID-19			Mean of column A	0
	vs.	vs.		vs.	vs.			Mean of column B	5.727
	Column A	Non-COVID-19		Column A	Non-COVID-19			Difference between means (B - A) ± SEM	5.727 ± 1.033
								95% confidence interval	3.565 to 7.889
	Unpaired t test			Unpaired t test				R squared (eta squared)	0.6181
	P value	<0.0001		P value	0.0411
	P value summary	****		P value summary	*			F test to compare variances
	Significantly different (P < 0.05)?	Yes		Significantly different (P < 0.05)?	Yes			F, DFn, Dfd	Infinity, 10, 9
	One- or two-tailed P value?	Two-tailed		One- or two-tailed P value?	Two-tailed			P value	<0.0001
	t, df	t=7.011, df=42		t, df	t=2.107, df=42			P value summary	****
								Significantly different (P < 0.05)?	Yes
	How big is the difference?			How big is the difference?
	Mean of column A	0.08696		Mean of column A	7.217			Data analyzed
	Mean of column B	22.81		Mean of column B	9.905			Sample size, column A	10
	Difference between means (B - A) ± SEM	22.72 ± 3.241		Difference between means (B - A) ± SEM	2.687 ± 1.275			Sample size, column B	11
	95% confidence interval	16.18 to 29.26		95% confidence interval	0.1139 to 5.261
	R squared (eta squared)	0.5392		R squared (eta squared)	0.09563
	F test to compare variances			F test to compare variances
	F, DFn, Dfd	2916, 20, 22		F, DFn, Dfd	5.347, 20, 22
	P value	<0.0001		P value	0.0003
	P value summary	****		P value summary	***
	Significantly different (P < 0.05)?	Yes		Significantly different (P < 0.05)?	Yes
	Data analyzed			Data analyzed
	Sample size, column A	23		Sample size, column A	23
	Sample size, column B	21		Sample size, column B	21

## Sheet: Figure 2
id	iM0φ_A	iM0φ_B	iM1φ_A	iM1φ_B	iM2φ_A	iM2φ_B		Figure 2C			Figure2G
A1BG	1.5113	1.07854	1.58179	1.84125	1.1198	1.77309		GO: iM1φ vs. iM2φ_Upregulation			GFP+ cell(PSCφ+lung cell)
A1CF	0	0	0	0	0	0		negative regulation of toll-like receptor 2 signaling pathway	17.2841			Ctrl			PSC-M1φ			PSC-M2φ			PSC-M0φ
A2M	117.777	241.039	65.4392	71.9776	328.542	219.967		peptide antigen assembly with MHC class II protein complex	17.2841		Day0	50000	50000	50000	50000	50000	50000	50000	50000	50000	50000	50000	50000
A2ML1	0	0	0	0	0	0		positive regulation of cytokine production involved in inflammatory response	9.60229		Day4	62803	65549	64677	57308	52973	55184	68592	67435	63523	59282	67413	60905
A3GALT2	0.133792	0	0.204798	0	0	0.136039		antigen processing and presentation of peptide antigen via MHC class I	7.5618
A4GALT	3.00042	1.33943	1.46676	1.63851	1.9194	2.3018		interferon-gamma-mediated signaling pathway	7.23521		Number of families	1
A4GNT	0.0259419	0	0	0	0	0		T cell receptor signaling pathway	3.57602		Number of comparisons per family	6
AAAS	15.0418	17.1963	10.2952	11.8066	19.1355	16.072		inflammatory response	2.61597		Alpha	0.05
AACS	1.0381	1.60736	0.855636	1.36164	1.64325	1.4615
AADAC	0	0	0	0	0	0.041642		KEGG: iM1φ vs. iM2φ_Upregulation2			Tukey's multiple comparisons test	Mean Diff.	95.00% CI of diff.	Significant?	Summary	Adjusted P Value
AADACL2	0	0	0	0	0	0		Intestinal immune network for IgA production	5.27024		Ctrl vs. +PSC-M1φ	9188	1765 to 16611	Yes	*	0.0175	A-B
AADACL3	0	0	0	0	0	0		Antigen processing and presentation	4.68466		Ctrl vs. +PSC-M2φ	-2174	-9597 to 5250	No	ns	0.7864	A-C
AADACL4	0	0	0	0	0	0		Hematopoietic cell lineage	3.29546		Ctrl vs. +PSC-M0φ	1810	-5614 to 9233	No	ns	0.8612	A-D
AADAT	0.109077	0.086739	0	0.0501555	0.038206	0.0221816		Chemokine signaling pathway	2.52082		+PSC-M1φ vs. +PSC-M2φ	-11362	-18785 to -3938	Yes	**	0.0052	B-C
AAED1	15.4103	20.1495	16.064	16.4238	23.4094	17.6346		Phagosome	2.54808		+PSC-M1φ vs. +PSC-M0φ	-7378	-14802 to 44.93	No	ns	0.0514	B-D
AAGAB	18.601	18.3081	15.4798	15.0525	16.3842	13.9947		NOD-like receptor signaling pathway	2.41947		+PSC-M2φ vs. +PSC-M0φ	3983	-3440 to 11407	No	ns	0.3748	C-D
AAK1	0.78202	1.37554	1.08047	1.40579	1.35831	2.68322
AAMDC	17.5636	8.76854	11.0204	9.51909	16.904	19.0652		GO: iM2φ vs. iM1φ_Upregulation			Test details	Mean 1	Mean 2	Mean Diff.	SE of diff.	n1	n2	q	DF
AAMP	32.4838	35.9699	35.1758	35.6519	28.3271	29.23		myeloid dendritic cell differentiation	10.8817		Ctrl vs. +PSC-M1φ	64343	55155	9188	2318	3	3	5.605	8
AANAT	0	0	0	0.00995179	0	0		cytokine production	9.23295		Ctrl vs. +PSC-M2φ	64343	66517	-2174	2318	3	3	1.326	8
AAR2	10.8572	11.6845	7.4809	7.33785	12.6328	10.6918		regulation of immune response	3.34821		Ctrl vs. +PSC-M0φ	64343	62533	1810	2318	3	3	1.104	8
AARD	0.0383174	0	0	0	0	0		extracellular matrix organization	3.11673		+PSC-M1φ vs. +PSC-M2φ	55155	66517	-11362	2318	3	3	6.932	8
AARS	147.655	160.563	37.4242	52.3362	118.634	88.041		extracellular matrix	1.97849		+PSC-M1φ vs. +PSC-M0φ	55155	62533	-7378	2318	3	3	4.501	8
AARS2	4.30302	4.2901	2.71644	3.12933	1.70862	1.37959					+PSC-M2φ vs. +PSC-M0φ	66517	62533	3983	2318	3	3	2.43	8
AARSD1	0	0	0	0	0	0		KEGG: iM2φ vs. iM1φ_Upregulation
AASDH	3.22301	3.35724	2.84767	2.79354	3.30017	2.05212		ECM-receptor interaction	2.63572		GFP+ cell(THP-1+lung cell)
AASDHPPT	14.212	14.0369	10.6078	10.8453	10.7407	6.84179		Hematopoietic cell lineage	2.54127			Ctrl			THP1-M1φ			THP1-M2φ			THP1-M0φ
AASS	0.314723	0.301252	0.166532	0.32159	0.275593	0.533345		Gap junction	2.45601		Day0	50000	50000	50000	50000	50000	50000	50000	50000	50000	50000	50000	50000
AATF	35.2882	32.5351	28.9	30.914	34.8193	33.0531		Focal adhesion	2.22931		Day4	62803	65549	64677	54134	58027	52476	64936	61562	64489	63821	60436	62749
AATK	0.0518642	0.146069	0	0.0662447	0.128678	0.149416		Osteoclast differentiation	2.18404
ABAT	0.400471	0.773399	0.443701	0.368288	0.771495	0.977268		Phagosome	2.15206		Number of families	1
ABCA1	9.2818	8.67963	8.96788	10.9879	6.15267	9.3548		Cytokine-cytokine receptor interaction	1.83094		Number of comparisons per family	6
ABCA10	0.140523	0.247129	0.0551542	0.016568	0.615258	0.351711					Alpha	0.05
ABCA12	0	0	0	0	0	0
ABCA13	0	0	0	0	0.0021094	0					Tukey's multiple comparisons test	Mean Diff.	95.00% CI of diff.	Significant?	Summary	Adjusted P Value
ABCA2	0.16372	0.366163	0.167072	0.207023	0.172037	0.141498					Ctrl vs. +THP1-M1φ	9464	4163 to 14765	Yes	**	0.002	A-B
ABCA3	0.0929961	0.215692	0.0527225	0.0554313	0.452409	0.283672					Ctrl vs. +THP1-M2φ	680.7	-4620 to 5981	No	ns	0.975	A-C
ABCA4	0	0	0	0	0	0					Ctrl vs. +THP1-M0φ	2008	-3293 to 7308	No	ns	0.6364	A-D
ABCA5	2.20334	4.72839	1.36992	1.90662	6.80398	3.82043					+THP1-M1φ vs. +THP1-M2φ	-8783	-14084 to -3483	Yes	**	0.0032	B-C
ABCA6	0.00892473	0.0532277	0.0546449	0.0205188	0.101596	0.0362983					+THP1-M1φ vs. +THP1-M0φ	-7456	-12757 to -2156	Yes	**	0.0086	B-D
ABCA7	1.28118	2.03762	1.44822	2.26581	1.91584	2.34484					+THP1-M2φ vs. +THP1-M0φ	1327	-3974 to 6628	No	ns	0.8519	C-D
ABCA8	0	0	0	0.0168664	0.00963597	0
ABCA9	0	0.00940611	0	0.0145039	0.165725	0.0577299					Test details	Mean 1	Mean 2	Mean Diff.	SE of diff.	n1	n2	q	DF
ABCB1	0.0139237	0.0692015	0.0568352	0	0.109732	0.0424723					Ctrl vs. +THP1-M1φ	64343	54879	9464	1655	3	3	8.086	8
ABCB10	3.05972	4.54899	2.71862	3.5375	6.21319	3.76817					Ctrl vs. +THP1-M2φ	64343	63662	680.7	1655	3	3	0.5815	8
ABCB11	0	0	0	0	0	0					Ctrl vs. +THP1-M0φ	64343	62335	2008	1655	3	3	1.715	8
ABCB4	1.34406	1.6015	0.378063	0.561237	4.03632	4.16995					+THP1-M1φ vs. +THP1-M2φ	54879	63662	-8783	1655	3	3	7.504	8
ABCB5	0.0434341	0.00863481	0.00886472	0	0.243416	0.079494					+THP1-M1φ vs. +THP1-M0φ	54879	62335	-7456	1655	3	3	6.37	8
ABCB6	0.876505	1.65315	0.688042	1.29177	1.18081	0.75411					+THP1-M2φ vs. +THP1-M0φ	63662	62335	1327	1655	3	3	1.134	8
ABCB7	12.3296	13.9704	10.6774	8.84213	10.6976	9.20116
ABCB8	3.6566	3.54851	2.25659	3.17888	2.39198	2.89504					GFP- cell(PSCφ+lung cell)
ABCB9	0.0605707	0.190659	0.0206037	0.0309461	0.0883996	0.0615876
ABCC1	6.30826	10.1744	4.4096	5.76108	6.73871	7.76754						PSC-M1φ			PSC-M2φ			PSC-M0φ
ABCC10	3.07525	3.11965	2.14947	2.78453	3.29234	2.73067					Day0	50000	50000	50000	50000	50000	50000	50000	50000	50000
ABCC11	0.0215181	0.028519	0.0146392	0.0274845	0.0062809	0.00729313					Day4	54816	56335	57742	61246	61851	64933	63825	57374	62461
ABCC12	0	0	0	0	0	0
ABCC2	0.506438	0.661885	0.555091	0.682796	0.213523	0.362366					Number of families	1
ABCC3	4.60195	6.12778	3.39495	4.95951	6.00268	5.75153					Number of comparisons per family	3
ABCC4	0.926081	2.50351	1.38666	1.71791	2.03872	1.49605					Alpha	0.05
ABCC5	1.1014	2.76153	0.794038	0.86507	5.9691	7.43809
ABCC6	0.0928139	0.153764	0.431478	0.640163	0.0270914	0.0314574					Tukey's multiple comparisons test	Mean Diff.	95.00% CI of diff.	Significant?	Summary	Adjusted P Value
ABCC8	0	0	0	0	0	0					+PSC-M1φ vs. +PSC-M2φ	-6379	-12449 to -309.3	Yes	*	0.0413	A-B
ABCC9	0	0	0	0	0	0					+PSC-M1φ vs. +PSC-M0φ	-4922	-10992 to 1147	No	ns	0.1036	A-C
ABCD1	6.46246	6.33093	7.94806	8.63125	6.44402	6.00122					+PSC-M2φ vs. +PSC-M0φ	1457	-4613 to 7526	No	ns	0.7523	B-C
ABCD2	0	0	0	0	0.0510471	0.0111138
ABCD3	4.87799	6.94939	3.94014	4.77335	4.41063	3.69972					Test details	Mean 1	Mean 2	Mean Diff.	SE of diff.	n1	n2	q	DF
ABCD4	9.71774	11.2338	8.83927	10.4293	9.39984	11.5111					+PSC-M1φ vs. +PSC-M2φ	56298	62677	-6379	1978	3	3	4.56	6
ABCE1	8.84398	17.501	8.90853	8.44087	6.54415	3.18552					+PSC-M1φ vs. +PSC-M0φ	56298	61220	-4922	1978	3	3	3.519	6
ABCF1	13.6514	17.7721	9.7174	12.2939	17.1613	15.1863					+PSC-M2φ vs. +PSC-M0φ	62677	61220	1457	1978	3	3	1.041	6
ABCF2	5.26625	7.7337	3.49721	4.24881	6.09457	3.65947
ABCF3	14.2853	16.1605	12.0339	13.5393	22.0191	18.5586					GFP- cell(THP1+lung cell)
ABCG1	4.09225	2.40744	4.99178	5.4494	1.95888	2.95998						THP1-M1φ			THP1-M2φ			THP1-M0φ
ABCG2	0.0857119	0.29211	0.0124953	0.00938378	0.310942	0.124501					Day0	50000	50000	50000	50000	50000	50000	50000	50000	50000
ABCG4	0	0.0149538	0.015352	0	0	0.0152965					Day4	63129	60754	64370	69471	64099	67632	74595	72023	63976
ABCG5	0	0	0	0	0	0
ABCG8	0	0	0	0	0	0					Number of families	1
ABHD1	0.0339627	0	0.0693164	0.0260278	0	0					Number of comparisons per family	3
ABHD10	5.73517	7.98596	5.16116	5.58212	4.70424	1.94382					Alpha	0.05
ABHD11	2.49311	3.47713	2.42583	2.0143	1.91235	1.53277
ABHD12	34.5012	69.2139	37.3384	37.7344	78.7773	44.2937					Tukey's multiple comparisons test	Mean Diff.	95.00% CI of diff.	Significant?	Summary	Adjusted P Value
ABHD12B	0	0	0	0	0	0					+THP1-M1φ vs. +THP1-M2φ	-4316	-13636 to 5004	No	ns	0.3892	A-B
ABHD13	5.87256	6.13232	7.09951	6.83703	5.85912	3.53692					+THP1-M1φ vs. +THP1-M0φ	-7447	-16767 to 1873	No	ns	0.1086	A-C
ABHD14A	1.7294	2.45578	1.26058	1.42002	2.1634	1.63283					+THP1-M2φ vs. +THP1-M0φ	-3131	-12451 to 6189	No	ns	0.5864	B-C
ABHD14A-ACY1	0	0	0	0	0	0
ABHD14B	8.00325	9.51848	3.29551	3.18506	4.64753	5.85337					Test details	Mean 1	Mean 2	Mean Diff.	SE of diff.	n1	n2	q	DF
ABHD15	3.55902	3.78029	2.38668	2.66516	4.50559	5.14899					+THP1-M1φ vs. +THP1-M2φ	62751	67067	-4316	3037	3	3	2.01	6
ABHD16A	22.2048	22.9218	27.1914	30.9898	28.1153	26.1114					+THP1-M1φ vs. +THP1-M0φ	62751	70198	-7447	3037	3	3	3.467	6
ABHD16B	0	0	0	0	0	0					+THP1-M2φ vs. +THP1-M0φ	67067	70198	-3131	3037	3	3	1.458	6
ABHD17A	3.0459	2.67682	1.64085	1.6931	1.75142	2.56536
ABHD17B	2.12328	2.7275	1.6834	2.31563	2.38846	1.97625
ABHD17C	0.144989	0.0288242	0	0.133337	0.355494	0.206393
ABHD18	1.91193	2.25791	1.89738	2.11047	2.26556	1.91728
ABHD2	3.73189	6.53825	5.55808	7.40946	2.92722	2.93015
ABHD3	34.3887	38.8585	37.493	38.6564	32.7124	27.4899
ABHD4	26.5029	23.3639	17.1966	19.3381	26.983	31.7767
ABHD5	11.3403	10.5358	15.9266	14.8346	9.51738	9.14464
ABHD6	8.83915	11.1601	2.85732	3.42908	11.2497	7.56406
ABHD8	12.1153	10.2526	5.37973	6.8255	5.33314	8.22354
ABI1	62.6466	64.4155	82.5413	81.75	101.06	69.0285
ABI2	1.76766	1.96646	0.925293	1.03881	2.10928	2.45853
ABI3	2.28116	8.65483	4.95083	5.98327	3.9388	0.980053
ABI3BP	0	0	0	0.0946108	0	0
ABL1	12.2364	13.1915	7.11757	8.35452	7.04268	5.70062
ABL2	4.55506	4.09883	1.77927	2.42187	6.74837	12.0021
ABLIM1	0.00527111	0.0104791	0.0161372	0.00807917	0.0230787	0.0321576
ABLIM2	0.0507677	0.0126159	0	0.0389065	0.0111139	0.012905
ABLIM3	3.30033	4.41092	1.11682	1.38257	1.42253	4.02515
ABO	0	0	0	0	0	0
ABR	17.4233	22.8458	11.4696	14.8492	13.965	14.8423
ABRA	0	0	0	0	0	0
ABRACL	84.4742	78.9197	99.7076	83.5857	85.0904	102.133
ABRAXAS1	4.9734	5.86076	3.83514	3.77694	3.86239	2.1509
ABRAXAS2	22.3465	22.4628	22.7575	21.5077	32.7871	20.5821
ABT1	10.4889	11.7782	8.45191	8.03831	9.15832	6.85388
ABTB1	15.9172	14.5406	10.8287	14.151	13.3082	14.5385
ABTB2	1.21432	0.374602	0.840371	1.56172	7.1134	6.28709
ACAA1	48.2779	45.0739	39.7219	43.5748	30.9497	36.4711
ACAA2	62.7024	70.9444	63.8781	57.3543	72.0724	75.1606
ACACA	0.191879	0.464904	0.177451	0.358432	0.378049	0.341426
ACACB	0.184194	0.268098	0.161114	0.347858	0.190095	0.187287
ACAD10	2.28283	3.36233	1.73443	2.03041	2.52428	2.49058
ACAD11	2.80975	3.21378	2.61199	2.78748	3.72432	3.4831
ACAD8	2.4444	3.22046	2.00402	2.19715	2.34364	2.19898
ACAD9	8.85203	12.1465	6.65224	7.11569	9.73141	9.07402
ACADL	0	0	0	0	0	0
ACADM	21.1012	25.0055	21.7121	20.4106	15.65	10.6386
ACADS	6.82053	7.85531	4.85206	6.48349	5.3408	4.83452
ACADSB	2.9604	4.20219	3.2091	3.35456	3.24797	2.08482
ACADVL	85.4499	115.019	66.0387	78.2384	125.714	139.691
ACAN	0	0	0	0	0	0
ACAP1	0	0.053711	0.0551411	0.103525	0.0709745	0.164825
ACAP2	13.093	19.1582	12.2016	14.6651	11.9174	10.1356
ACAP3	0.722867	0.964894	0.347759	0.546065	0.83193	0.714003
ACAT1	11.9388	18.6101	19.1649	17.6157	16.9714	10.9765
ACAT2	6.09425	7.76818	10.1334	10.7969	7.43975	4.9937
ACBD3	13.0919	13.7767	9.22661	9.7242	14.7924	9.93496
ACBD4	0.958736	0.952995	0.757891	0.651952	0.756762	0.796342
ACBD5	4.52117	5.57441	7.48847	8.46891	7.21763	5.31316
ACBD6	14.0173	14.4385	8.55667	7.789	11.8666	11.0232
ACBD7	0.0203071	0.0201855	0	0.0311252	0	0
ACCS	0.730807	1.47016	0.426155	0.653407	1.47796	2.01692
ACCSL	0	0	0	0	0	0
ACD	2.74932	3.06211	2.29858	2.46237	3.19064	3.97429
ACE	2.05468	6.50304	0.411634	0.454036	7.45075	7.08783
ACE2	0	0	0	0	0	0
ACER1	0	0	0	0	0	0
ACER2	0.264316	0.228464	0.164183	0.361089	0.1912	0.479082
ACER3	6.7791	7.37073	4.95495	5.26659	7.90592	10.3788
ACHE	0.266918	0.1474	0.0151324	0.0340927	0.311642	0.165855
ACIN1	14.0512	19.6915	11.5355	14.9868	27.5307	26.2258
ACKR1	0.0928979	0	0.0316001	0	0	0
ACKR2	0.0231199	0	0	0	0	0.023508
ACKR3	0	0	0	0.0204388	0	0
ACKR4	0	0.0262139	0	0	0.0923716	0.0268146
ACLY	20.2225	25.2536	19.9466	22.1643	22.6154	16.4221
ACMSD	0	0	0	0	0	0
ACO1	17.7983	28.8625	43.02	45.9045	10.0856	9.00117
ACO2	21.5569	30.1379	19.8992	23.1412	23.3436	18.9698
ACOD1	1.07387	0.38816	160.892	141.826	0.142478	0.827197
ACOT1	2.48461	3.24824	1.8465	1.3246	1.34798	1.26316
ACOT11	2.30067	5.29596	2.24481	2.1962	0.954293	1.16965
ACOT12	0.015174	0	0.0154848	0.0116288	0.0132874	0
ACOT13	17.642	16.4065	13.2999	10.3818	12.7897	14.4234
ACOT2	22.8596	24.8697	11.4618	10.0974	14.0279	11.9694
ACOT4	8.42855	7.79453	5.90527	6.33079	9.03298	11.2562
ACOT6	0	0	0	0	0	0
ACOT7	1.63281	2.93285	2.45552	2.72218	8.4032	7.42732
ACOT8	11.6556	12.1926	7.58966	7.65634	10.6438	11.4562
ACOT9	15.371	18.2154	23.5367	24.4433	46.7982	30.728
ACOX1	10.9565	14.8418	10.4313	11.7672	9.24617	7.91603
ACOX2	0.0830856	0.0550587	0	0.0212246	0	0.0844805
ACOX3	1.90135	2.31452	1.89811	2.2596	3.26957	4.06267
ACOXL	0	0	0	0	0.00356661	0
ACP1	44.1937	45.6992	32.6743	28.7715	36.0893	25.3502
ACP2	188.107	203.576	102.945	112.07	82.1526	105.638
ACP4	0	0	0	0	0	0
ACP5	67.4313	105.706	33.5637	33.7153	332.598	150.853
ACP6	0.130228	0.169901	0.157813	0.212079	0.171055	0.124139
ACP7	0	0	0	0	0	0
ACPP	0.190009	0.362003	3.84568	3.85882	0.152519	0.112699
ACR	0	0	0	0	0	0
ACRBP	2.90286	3.85932	2.9623	3.05888	1.42984	2.54575
ACRV1	0	0	0	0	0	0
ACSBG1	0	0	0	0	0.0139672	0
ACSBG2	0	0	0	0	0	0
ACSF2	5.36412	7.40867	2.96746	2.74779	5.24106	5.33935
ACSF3	0.969656	1.34686	0.505559	0.574368	0.648872	0.757749
ACSL1	140.124	104.027	405.901	478.441	33.9216	56.0436
ACSL3	40.2961	44.5013	35.501	39.0649	26.5145	24.7841
ACSL4	31.0829	36.2842	93.8329	110.816	23.4674	19.5165
ACSL5	16.5969	22.8022	26.4684	26.7273	69.3216	31.335
ACSL6	0	0	0	0	0	0
ACSM1	0	0	0	0	0	0
ACSM2A	0	0	0	0	0	0
ACSM2B	0	0	0	0	0	0
ACSM3	0.0310081	0.0154112	0.0632861	0.0237635	0.0271527	0
ACSM4	0	0	0	0	0	0.0399218
ACSM5	0	0.0868497	0	0	0.210401	0.17768
ACSM6	0	0	0	0	0	0
ACSS1	6.75836	9.17153	3.63079	3.75732	2.69816	2.61372
ACSS2	24.5557	24.0149	22.8675	23.3555	20.6264	30.8602
ACSS3	0	0.0994518	0	0.0511169	0	0.0169551
ACTA1	0	0	0	0.0702558	0	0.13982
ACTA2	1.53907	0.675981	1.53406	1.50864	0.75221	1.96523
ACTB	3118.8	3331.95	2101.12	2543.08	2764.77	3442.8
ACTBL2	0	0	0	0	0	0
ACTC1	0	0	0	0	0	0
ACTG1	624.691	758.843	499.205	570.253	684.752	774.347
ACTG2	0.0514161	0.102216	0	0	0.0450234	0.0522793
ACTL10	0.168725	0.0335429	0.103308	0.0258609	0	0.377427
ACTL6A	18.3923	19.8552	10.7302	8.38165	15.2125	9.90478
ACTL6B	0	0	0	0	0	0
ACTL7A	0	0	0	0	0	0
ACTL7B	0	0	0	0	0	0
ACTL8	0	0	0	0	0	0
ACTL9	0	0	0	0	0	0
ACTN1	35.7942	32.2417	24.9783	32.61	29.1442	29.1216
ACTN2	0.0133819	0.0133017	0.0136559	0	0.0234361	0.0680326
ACTN3	0	0	0	0	0	0
ACTN4	31.01	30.527	32.6456	40.2705	35.3619	27.4584
ACTR10	38.149	34.5235	27.4184	25.5096	37.2257	34.354
ACTR1A	67.4344	74.4889	50.5845	52.665	74.3392	77.0677
ACTR1B	10.7129	12.1587	9.9261	11.3347	10.3844	8.77926
ACTR2	170.026	212.565	199.656	202.465	168.277	126.432
ACTR3	96.167	114.069	116.239	120.011	84.2714	66.9343
ACTR3B	0.183198	0.171985	0.155792	0.163796	0.187158	0.196623
ACTR3C	0.0258274	0.0205382	0.0395344	0.043545	0.0271394	0.0236349
ACTR5	1.98762	2.41476	1.85929	1.60786	2.369	1.3754
ACTR6	14.7419	14.2673	24.9314	20.2975	9.65138	7.48061
ACTR8	2.77306	3.51134	2.28384	2.50435	4.91701	5.01331
ACTRT1	0	0	0	0	0	0
ACTRT2	0	0	0	0	0	0
ACTRT3	0.853302	0.848192	0.66179	0.444679	1.31509	1.63114
ACVR1	6.10322	6.36675	9.01415	10.0687	10.4589	9.27517
ACVR1B	9.49508	7.91714	8.38393	10.6026	4.34947	7.44812
ACVR1C	0.00753937	0.00749422	0	0	0.0528158	0.00766594
ACVR2A	1.50876	2.59952	0.885302	1.14662	2.10286	1.64915
ACVR2B	0.351999	0.680558	0.284208	0.420943	0.477593	0.719751
ACVRL1	6.40861	4.42883	5.0606	6.4315	4.14205	9.52607
ACY1	0.0407836	0	0.0416187	0	0	0
ACY3	0	0	0	0	0	0
ACYP1	3.56985	4.07697	1.78272	1.80447	5.58689	4.94269
ACYP2	0.868751	1.11028	0.686014	0.626149	0.97809	0.788693
ADA	34.7884	38.9463	95.8791	95.0288	11.1929	7.27995
ADA2	13.222	27.0186	10.7858	13.5	6.9863	5.83162
ADAD1	0	0	0	0	0	0
ADAD2	0	0.0537535	0	0	0	0.0549852
ADAL	2.51264	2.67599	1.52155	1.39658	1.4507	1.03877
ADAM10	59.3514	75.0288	36.8096	41.9084	49.0252	37.3448
ADAM11	0.0553009	0.0137424	0.0282167	0.0211903	0.0121063	0.042172
ADAM12	0.0680759	0.172246	0.0252618	0.0331996	0.823726	0.459361
ADAM15	2.83581	3.23337	3.04283	3.45165	2.2276	2.77741
ADAM17	10.0818	14.5538	10.8466	12.4864	12.1112	9.38567
ADAM18	0	0	0	0	0	0
ADAM19	1.27313	0.587014	0.477419	0.628905	42.8945	32.7916
ADAM2	0	0	0	0	0	0
ADAM20	0.0407017	0.0252862	0.0051919	0.0233942	0.0534617	0.0103463
ADAM21	0	0	0.0262148	0	0	0
ADAM22	0	0	0.00682261	0	0.00585444	0.00679795
ADAM23	0.309322	0.243855	0.380964	0.629417	0.0560406	0.0325361
ADAM28	22.9931	25.475	11.9744	13.277	2.92064	4.4632
ADAM29	0	0	0	0	0	0
ADAM30	0	0	0	0	0	0
ADAM32	0.0699504	0.0463544	0	0.0536074	0.0612532	0.308208
ADAM33	0	0	0	0	0	0
ADAM7	0	0	0	0	0	0
ADAM8	0.449165	0.267885	0.20168	0.344224	6.30884	11.5821
ADAM9	102.918	125.528	86.8214	89.9784	150.022	101.782
ADAMDEC1	816.642	891.05	1711.39	1397.26	223.137	121.072
ADAMTS1	0.014714	0.0292518	0.0150153	0	0	0
ADAMTS10	0.144958	0.273772	0.0887561	0.166636	0.0634676	0.0884352
ADAMTS12	0.215656	0.557348	0.0953646	0.0991625	0.39657	0.241204
ADAMTS13	0.0114574	0.0683325	0.011692	0.052683	0.0200657	0.0465989
ADAMTS14	4.26423	4.11944	0.200327	0.325959	4.36434	6.15442
ADAMTS15	0.404734	0.29886	0.0118006	0.0443105	2.67328	4.29167
ADAMTS16	0	0	0	0	0	0
ADAMTS17	0	0.0271858	0.00620215	0.0209597	0.0319322	0.0710669
ADAMTS18	0	0	0	0	0	0
ADAMTS19	0	0.0075058	0	0	0	0
ADAMTS2	0.0376274	0.018701	0	0.00720906	0.00823726	0.0286943
ADAMTS20	0	0	0	0	0	0
ADAMTS3	0	0	0	0	0	0
ADAMTS4	0.062943	0.0312831	0.016058	0.0844152	0.0137793	0
ADAMTS5	0.0273958	0	0	0.00524879	0.00599741	0
ADAMTS6	0.00473663	0.0141248	0	0.0108899	0.00414771	0
ADAMTS7	0	0	0	0	0	0
ADAMTS8	0.0682301	0.0339108	0	0	0.0149367	0.0173439
ADAMTS9	0	0.00930193	0	0	0	0
ADAMTSL1	0.0451417	0.143588	0.0675636	0.106091	0.160752	0.137699
ADAMTSL2	0	0	0	0	0	0
ADAMTSL3	0	0	0	0	0	0
ADAMTSL4	9.67055	12.7087	2.56327	3.47458	16.7164	13.881
ADAMTSL5	0.111822	0.111152	0.136934	0.188531	0.0391674	0.0909592
ADAP1	16.6364	18.1465	6.83589	8.48086	6.63936	6.11259
ADAP2	47.8301	55.2106	48.1406	50.5537	50.2063	62.341
ADAR	24.1198	32.6373	25.6328	35.0875	35.7362	27.7132
ADARB1	0.610836	0.581879	0.259727	0.312081	0.739186	0.931637
ADARB2	0	0	0	0	0	0
ADAT1	2.00413	2.81374	2.14916	2.95898	1.95325	1.73844
ADAT2	0.265542	0.541439	0.0625337	0.120014	0.196753	0.117692
ADAT3	0	0.457567	0.156583	0.205786	0.0335909	0.273031
ADCK1	1.58358	2.65007	0.879601	1.22896	1.52711	1.32482
ADCK2	11.562	12.1917	5.18191	5.82733	6.33921	8.26109
ADCK5	1.19325	1.47164	0.901986	1.11767	1.31578	1.46043
ADCY1	0	0	0	0	0.0463107	0.0161323
ADCY10	0.00786878	0.023465	0.00802992	0.0120607	0	0.0320036
ADCY2	0.0104433	0	0	0	0.0182897	0
ADCY3	2.06169	4.75977	0.624386	0.733937	3.72718	1.77172
ADCY4	0.459911	0.64002	0.206505	0.338361	0.402729	1.21585
ADCY5	0	0	0	0	0.00700808	0
ADCY6	1.23782	1.76387	0.476999	0.663369	0.492689	0.704111
ADCY7	10.9728	20.7475	9.39611	13.0903	8.21206	8.02615
ADCY8	0.0129981	0	0	0	0.0227639	0.0132163
ADCY9	0.31995	0.455563	0.423571	0.384365	0.605773	0.553927
ADCYAP1	0	0	0	0	0	0
ADCYAP1R1	0	0	0	0	0	0
ADD1	17.8717	20.2552	15.0688	19.0378	21.6831	21.8169
ADD2	0	0.00599762	0	0	0.179641	0.251537
ADD3	3.23102	3.60198	5.28924	5.45954	2.21039	0.923981
ADGB	0.006639	0	0	0	0	0
ADGRA1	0	0	0	0	0	0
ADGRA2	0.0897065	0.0334385	0	0	0.00981912	0.0114016
ADGRA3	0.0120718	0.0719969	0.0246379	0	0.0105708	0.0122744
ADGRB1	0	0.0109365	0	0	0.00963442	0.0111871
ADGRB2	0	0	0	0	0	0
ADGRB3	0	0	0	0	0	0
ADGRD1	0.0557287	0.138487	0.00710874	0	0	0.00708304
ADGRD2	0	0	0	0	0	0
ADGRE1	3.88834	2.39634	61.6424	55.4407	0.408587	1.22562
ADGRE2	1.3254	1.51947	0.586101	0.521412	3.38124	7.09764
ADGRE3	0	0	0	0.021645	0	0
ADGRE5	0.685916	1.11037	11.7994	16.1603	0.89237	1.75354
ADGRF1	0	0	0	0	0	0
ADGRF2	0	0	0	0	0	0
ADGRF3	0.0184784	0.0183678	0	0.00708059	0.00809047	0
ADGRF4	0.0215883	0	0	0	0.0378083	0
ADGRF5	0	0	0	0	0	0
ADGRG1	0.0349871	0.0115925	0	0.0178752	0	0.0355745
ADGRG2	0.108531	0.0479472	0.0369178	0	0.095037	0.0245229
ADGRG3	0.261794	0.019276	0.336417	0.282367	0	0.0197177
ADGRG4	0	0	0	0	0	0
ADGRG5	0.182045	0.0974371	0.771671	0.998051	1.16492	1.58048
ADGRG6	0.0165702	0.0658838	0.00845475	0	0.0435299	0.0505451
ADGRG7	0	0	0	0	0	0
ADGRL1	0.0479459	0.0158863	0.0244639	0.012248	0.0139949	0
ADGRL2	0.0205304	0.0204075	0	0.0052446	0.0179778	0.0139168
ADGRL3	0	0	0.00397587	0	0	0
ADGRL4	0.0567296	0.0751865	0.0192971	0.0144918	0	0.0384547
ADGRV1	0.73397	0.603907	0.756168	0.632463	1.30388	1.34975
ADH1A	0	0	0	0	0	0
ADH1B	0	0	0	0	0	0
ADH1C	0	0	0	0	0	0
ADH4	0	0	0	0	0	0
ADH5	62.9384	60.612	38.1835	35.9923	46.4133	36.13
ADH6	0	0	0	0	0	0
ADH7	0	0	0	0	0	0
ADHFE1	1.11951	1.90255	0.737058	0.913307	0.727335	1.10159
ADI1	36.4412	50.8861	40.7882	35.4374	27.042	21.7977
ADIG	0	0	0	0	0	0
ADIPOQ	0	0	0	0	0	0
ADIPOR1	116.415	116.69	91.5371	87.5241	83.7595	82.0287
ADIPOR2	13.9913	17.7871	12.8095	14.1064	14.5543	14.9324
ADIRF	0.101838	0.303683	0.519615	0.234134	0.356703	0.931926
ADK	7.20773	9.80334	3.41779	2.60219	7.46035	3.76637
ADM	35.2073	28.5791	22.0928	19.9229	25.4026	65.1637
ADM2	1.18712	1.11353	0.102374	0.256271	0.512439	0.391016
ADM5	0.0324028	0.0644176	0	0.0248324	0	0.0658937
ADNP	4.79536	7.02158	3.08113	4.10807	5.98059	5.73777
ADNP2	3.03406	3.78183	2.55558	2.81422	3.41591	3.56243
ADO	6.45022	9.26119	4.74451	6.15437	13.3402	11.6783
ADORA1	0.0213725	0.0424891	0	0	0	0
ADORA2A	17.7046	8.48875	40.9996	44.6243	3.06014	3.43565
ADORA2B	0.0114997	0.0342926	0.0234704	0	0.0201398	0
ADORA3	1.60047	6.393	2.11717	1.52182	7.73407	3.37522
ADPGK	60.7823	67.7218	53.7035	57.2637	95.6727	74.5868
ADPRH	7.96008	8.41939	7.08214	8.66887	9.20345	12.0943
ADPRHL1	0.0628419	0	0.128258	0.120399	0.0550286	0.319485
ADPRHL2	10.9269	13.6774	9.74651	10.2969	18.0026	13.6205
ADPRM	8.6107	5.78078	4.64655	4.28412	6.90848	5.63821
ADRA1A	0	0	0	0	0	0
ADRA1B	0	0	0	0	0	0
ADRA1D	0	0	0	0	0	0
ADRA2A	0	0	0	0.0270619	0	0.0179525
ADRA2B	0.020301	0	0	0	0.0177769	0
ADRA2C	0	0	0	0	0	0
ADRB1	0	0.0237684	0.268413	0.329849	0.0209385	0.024313
ADRB2	1.13946	0.966075	0.923398	1.05303	0.0293468	0.477068
ADRB3	0	0	0	0.0198134	0.0226392	0
ADRM1	32.655	30.1557	22.6675	26.5423	26.4514	25.6041
ADSL	16.8694	17.7364	12.2626	10.6511	11.2163	8.45881
ADSS	15.4865	16.099	15.5918	15.6211	10.6215	6.93199
ADSSL1	0.181364	0.270418	0.0925392	0.0694955	0.0794074	0.0307349
ADTRP	21.7422	28.0472	4.04382	3.50518	8.41156	3.00976
AEBP1	0	0.0164829	0	0	0	0
AEBP2	1.37138	1.79882	1.19027	1.38144	3.16313	2.14192
AEN	3.50449	1.81087	1.00759	1.36417	6.12535	4.00167
AES	35.8593	36.5586	42.391	42.4047	103.462	111.187
AFAP1	5.64967	7.23214	3.10703	5.08628	5.10705	4.77445
AFAP1L1	0.0317514	0.168327	0.0216011	0.00811103	0.509733	0.602643
AFAP1L2	0	0	0	0	0.0758284	0.0251568
AFDN	4.96931	9.04844	4.14018	6.09132	4.3347	7.43317
AFF1	2.93292	5.30559	5.93639	8.51141	8.21525	11.4964
AFF2	0	0	0	0	0	0
AFF3	0	0.00341457	0	0	0	0.00349281
AFF4	6.64007	8.3412	5.70652	7.85236	10.0229	9.1493
AFG1L	0.954904	0.909637	0.560314	0.481771	0.675911	0.509742
AFG3L2	13.4041	22.682	13.2909	13.3622	21.6081	14.7882
AFM	0	0	0	0	0	0
AFMID	1.04458	1.89865	1.52281	1.76116	3.73721	2.82219
AFP	0	0	0	0	0	0
AFTPH	18.7681	21.031	16.4769	18.936	19.7768	14.1226
AGA	42.9548	29.9854	15.6409	14.3148	34.5366	26.8343
AGAP1	0.142612	0.227558	0.0880852	0.106416	0.315487	0.438834
AGAP11	0.368745	0.862441	0.243486	0.232724	0.816742	0.330826
AGAP2	0.164112	0.173325	0.0942035	0.0707454	0.143708	0.093863
AGAP3	17.1774	17.3695	7.42438	9.70254	8.84408	11.4539
AGAP4	0.330603	0.352096	0.0481962	0.325751	0.206784	0.24011
AGAP5	0.225671	0.4206	0.201506	0.324274	0.518734	0.401555
AGAP6	0.458141	1.06259	0.409083	0.453507	1.22025	1.06753
AGAP9	0.860094	1.42491	0.702166	0.944774	1.48121	2.47785
AGBL1	0	0	0	0	0	0
AGBL2	0.0515905	0.0512816	0.118456	0.227338	0.158116	0.183598
AGBL3	0.127748	0.177777	0.0782187	0.0881115	0.22373	0.142882
AGBL4	0.00663514	0	0	0	0	0
AGBL5	2.31919	1.74757	1.16426	1.46201	1.85068	1.74958
AGER	1.7239	2.43089	1.26826	1.38258	2.77338	6.35915
AGFG1	8.15606	8.84364	8.9453	8.70247	8.50264	9.29295
AGFG2	1.25104	1.29647	1.19517	1.24434	6.79442	3.65376
AGGF1	6.90571	9.11225	7.32591	7.49062	10.207	8.90438
AGK	2.81603	2.75809	1.8435	1.64233	2.85362	1.95089
AGL	1.90696	3.31934	3.0555	3.78912	2.4859	2.21096
AGMAT	0.0216978	0.0215679	0.0442842	0.0997703	0.285	0.308869
AGMO	0	0	0	0	0	0
AGO1	3.04936	4.4084	2.62977	3.58381	1.78781	1.8091
AGO2	0.66438	1.0922	0.700337	1.02671	1.17634	1.5515
AGO3	0.953497	1.03859	0.675872	0.83574	1.11493	0.986922
AGO4	3.4491	5.01081	4.18814	5.0006	5.50327	5.22679
AGPAT1	15.5001	15.4264	10.741	11.4813	26.9272	39.977
AGPAT2	34.5269	30.6728	21.6546	26.1891	20.0141	25.8916
AGPAT3	5.64262	7.25244	8.90793	10.7395	6.14163	5.6743
AGPAT4	2.28285	3.10122	1.81191	2.35858	9.27692	19.1282
AGPAT5	1.35085	2.4761	3.0732	3.23869	0.96585	0.466244
AGPS	6.8993	9.30674	4.55701	5.14478	7.0647	4.57838
AGR2	0	0.0375414	0.038541	0	0.0661436	0
AGR3	0	0	0	0	0	0
AGRN	5.46297	7.21894	2.57083	4.26442	4.09689	3.08698
AGRP	0	0	0	0	0	0
AGT	0	0	0.0270264	0	0	0.0807861
AGTPBP1	2.35266	3.19809	1.43821	2.02675	1.97656	1.94684
AGTR1	0.026618	0	0.0271631	0.0407981	0	0
AGTR2	0	0	0	0	0	0
AGTRAP	83.4114	79.1902	56.994	62.3692	27.8228	55.5718
AGXT	0	0	0	0	0	0
AGXT2	0	0.0276412	0	0	0	0
AHCTF1	2.3027	3.01989	2.24373	2.50475	3.11566	2.3036
AHCY	7.45864	13.7123	6.17609	6.20598	27.1577	25.3807
AHCYL1	14.0369	16.3764	13.3684	16.7325	10.3013	10.3227
AHCYL2	1.55779	2.53304	1.61726	2.00813	2.75187	2.14245
AHDC1	0.287215	0.347224	0.182195	0.303396	0.108759	0.102608
AHI1	0.70096	1.07855	0.509539	0.632854	0.916507	0.937287
AHNAK	2.30584	7.04783	1.84935	3.03435	5.72401	6.51026
AHNAK2	0.125433	0.176022	0.0263533	0.104609	0.31336	0.521409
AHR	24.736	29.096	12.5095	16.0772	40.942	20.4953
AHRR	2.74416	9.16854	1.97382	3.13138	8.79678	6.67444
AHSA1	60.4371	59.8945	38.9525	36.6007	66.81	47.5443
AHSG	0	0	0	0	0	0
AHSP	0	0	0	0	0	0
AICDA	0.0234526	0	0	0	0	0
AIDA	8.30962	8.10145	11.6626	12.527	10.4462	6.43523
AIF1	439.424	416.602	354.062	279.968	177.503	333.63
AIF1L	0	0	0	0	0	0
AIFM1	10.3893	16.3687	7.91935	7.86528	18.5635	16.0381
AIFM2	11.0549	12.6213	19.3178	20.1877	17.6275	14.0452
AIFM3	0.35192	0.565081	0.138125	0.20746	0.829673	0.853282
AIG1	1.30058	1.24049	0.851568	0.927584	1.85644	2.17855
AIM2	0.11467	0.13678	48.0007	41.4963	0.602474	0.513017
AIMP1	10.9092	10.0027	7.97385	7.00997	8.00977	5.9293
AIMP2	5.32271	7.1653	3.22799	2.93697	7.99015	6.61819
AIP	26.6005	23.8398	20.927	21.164	28.9711	28.4372
AIPL1	0	0	0	0	0	0
AIRE	0	0	0	0.0228125	0	0
AJAP1	0	0.0105629	0	0	0	0
AJM1	0	0	0	0	0	0
AJUBA	0.487127	0.798293	0.0268704	0.0302689	0.541848	0.147253
AK1	6.91583	6.47253	2.90984	2.95172	3.80128	4.80336
AK2	16.3661	17.9211	16.9002	14.854	16.6512	13.2824
AK3	5.41911	6.06368	8.92973	8.30602	11.4485	9.40932
AK4	0.108469	0.116804	1.43897	1.51013	1.14771	1.73707
AK5	0	0	0	0	0	0
AK6	15.8088	13.7303	7.87868	6.39977	14.4871	13.5643
AK7	0.223765	0.333638	0.152232	0.157195	0.130629	0.132721
AK8	0.500457	0.306943	0.391179	0.408013	2.26576	1.73229
AK9	0.279736	0.260682	0.303306	0.271324	0.275575	0.324431
AKAIN1	0	0	0	0	0	0
AKAP1	1.42047	3.10104	1.36828	1.80076	3.25496	2.22722
AKAP10	14.0015	16.2622	10.9765	11.9096	11.9237	10.0693
AKAP11	3.58524	7.87816	4.14112	5.85752	10.4534	5.32127
AKAP12	0.0186742	0.0680622	0.0127044	0.0333929	0.348851	0.151902
AKAP13	6.11115	8.05941	9.69577	13.1789	6.91489	6.5206
AKAP14	0	0	0	0	0	0
AKAP17A	0	0	0	0.0163383	0	0
AKAP2	0	0	0	0	0	0
AKAP3	0.735048	0.487097	0.8078	0.924412	0.478617	0.95819
AKAP4	0	0	0	0	0	0
AKAP5	0	0.0209727	0	0.0242543	0.86836	1.39446
AKAP6	0.040702	0.132409	0.079295	0.0737277	0.116644	0.0413853
AKAP7	1.9904	1.55683	3.70714	3.70923	1.00956	0.763077
AKAP8	4.90532	5.66058	3.81186	4.13734	5.83832	4.61503
AKAP8L	9.98447	9.60084	6.66876	7.40206	9.38076	9.27524
AKAP9	1.50035	3.17013	1.85973	2.31167	1.89161	1.44966
AKIP1	13.8976	13.6912	13.9925	14.4171	13.1642	15.6847
AKIRIN1	22.2175	27.2499	22.5956	21.0476	55.9032	31.2693
AKIRIN2	21.3947	26.5481	26.6404	28.829	37.1902	36.4486
AKNA	6.91814	8.44995	5.272	8.52866	5.45654	2.8542
AKNAD1	0.0223424	0	0	0	0.0195645	0.0227175
AKR1A1	109.75	138.427	126.367	119.644	86.7476	85.4696
AKR1B1	148.924	154.568	114.216	107.168	94.2958	214.939
AKR1B10	0.0261401	0	0.0266754	0	0	0
AKR1B15	0	0	0	0	0	0
AKR1C1	0.060741	0.0402515	0	0	0.0354592	0.0411738
AKR1C2	0	0.0163679	0	0	0	0
AKR1C3	0	0	0	0	0	0
AKR1C4	0	0	0	0	0	0
AKR1D1	0	0	0	0.0193527	0	0
AKR1E2	0.0615975	0.0367372	0	0	0.0323633	0.037579
AKR7A2	8.6752	9.58428	4.9064	5.26662	7.16184	5.7123
AKR7A3	0	0.0604667	0	0	0.133169	0.123704
AKR7L	0.0579465	0	0.0295666	0.022204	0	0.0589194
AKT1	24.7494	25.1875	24.418	25.3109	23.9778	21.7811
AKT1S1	8.20763	9.74046	6.72841	8.46802	13.8168	13.9168
AKT2	8.36132	8.28739	4.79292	5.31021	5.73127	5.49153
AKT3	1.62576	1.06402	2.65284	2.62754	0.535621	0.474639
AKTIP	8.20218	6.79799	6.93261	6.42515	7.10279	5.59073
ALAD	6.47086	9.91919	5.60174	6.76991	7.1784	5.80327
ALAS1	82.244	115.944	112.623	115.645	116.495	82.0993
ALAS2	0	0	0	0	0	0
ALB	0	0.0291328	0	0	0	0
ALCAM	18.4962	32.4599	12.7622	14.7836	16.0555	9.5398
ALDH16A1	6.53506	7.28916	6.91099	8.61152	3.45619	5.636
ALDH18A1	1.32619	2.49356	1.05985	1.22451	0.643614	0.438656
ALDH1A1	0.144438	0.172288	0.0884376	0.177107	0	0
ALDH1A2	37.8173	14.7983	1.10133	1.26894	97.9479	155.748
ALDH1A3	0.0569026	0.301663	0.0193559	0.014536	0.21592	0.405005
ALDH1B1	0.238676	0.409789	0.177137	0.083142	0.247	0.0882483
ALDH1L1	0	0	0	0	0	0
ALDH1L2	1.94266	4.21841	0.119116	0.236416	6.10358	2.82303
ALDH2	107.702	141.73	133.808	154.105	49.6281	27.8335
ALDH3A1	0	0	0	0	0	0
ALDH3A2	2.86824	4.58092	2.84475	3.11193	3.44289	2.96554
ALDH3B1	43.3535	40.4732	26.5074	28.6388	14.4545	15.4786
ALDH3B2	0.0242419	0	0	0	0	0
ALDH4A1	5.14073	5.94578	1.11161	0.981256	5.0036	4.44979
ALDH5A1	0.0794215	0.0526306	0.0405239	0.0608657	0	0.0134591
ALDH6A1	1.90489	2.48256	1.58391	1.78424	1.12439	1.26255
ALDH7A1	3.80122	3.62476	2.22224	2.10337	2.06486	3.05272
ALDH8A1	0.0267533	0	0	0.0410054	0.0702808	0.0816072
ALDH9A1	27.1604	37.9211	24.5543	24.8061	58.0335	75.2765
ALDOA	246.946	267.03	189.133	216.672	184.394	222.325
ALDOB	0	0	0	0	0	0
ALDOC	1.14255	1.37068	1.568	1.60025	1.34549	2.32347
ALG1	3.64788	4.41359	1.80233	2.12516	2.3849	1.62799
ALG10	2.03087	1.90582	1.32255	1.38743	0.953529	0.896628
ALG10B	0.66075	0.643389	0.385303	0.459871	0.425092	0.294788
ALG11	1.70754	1.82991	1.52469	1.47217	1.35505	0.840974
ALG12	5.20615	5.58897	4.14395	4.9673	3.62429	3.1232
ALG13	2.82575	3.29052	3.23042	3.42437	2.94285	2.77721
ALG14	2.58787	2.85819	2.37189	2.42397	2.20317	2.29022
ALG1L	0	0	0	0	0	0
ALG1L2	0.050209	0	0	0	0.0879326	0
ALG2	14.8961	17.4029	13.3256	13.2134	21.5565	14.679
ALG3	8.2381	13.4333	5.47859	4.68183	7.05172	5.23918
ALG5	27.3401	25.3273	17.1427	15.5523	21.2259	14.9026
ALG6	5.01436	6.21528	4.2055	3.84282	4.33758	2.20868
ALG8	9.61391	10.66	6.88137	5.45836	5.59658	4.40578
ALG9	2.54041	2.91369	1.78479	1.69229	2.26734	1.64919
ALK	0	0	0	0	0	0
ALKAL1	0.116883	0	0	0	0.10235	0.118845
ALKAL2	0.0397646	0	0	0	0	0
ALKBH1	8.55104	7.26302	6.37576	5.74166	7.34877	4.89913
ALKBH2	1.02142	1.52295	0.208466	0.430526	0.894419	0.363497
ALKBH3	13.9138	14.1339	12.2848	11.3984	11.8401	10.2003
ALKBH4	3.71052	3.72037	2.56823	2.52215	2.76886	2.36211
ALKBH5	13.3123	14.5598	10.0667	11.9126	11.3081	13.6169
ALKBH6	5.39913	4.61476	3.43917	3.58425	4.12557	4.23097
ALKBH7	8.39129	7.88544	4.7493	5.24189	4.07534	5.05477
ALKBH8	1.60904	2.53599	1.12424	1.33309	1.51053	0.456915
ALLC	0	0	0	0	0	0
ALMS1	0.55595	0.931561	0.448465	0.511272	0.477554	0.366089
ALOX12	0.0147744	0	0	0	0	0
ALOX12B	0	0	0	0	0	0
ALOX15	0	0	0	0	47.8162	37.4543
ALOX15B	0.0755907	0.275506	0.0514258	0	6.97226	12.8612
ALOX5	44.6177	50.0345	13.0357	17.4485	0.941729	2.61373
ALOX5AP	266.536	234.679	25.1249	28.2081	9.85087	29.7499
ALOXE3	0	0	0	0	0	0
ALPI	0	0	0	0	0	0
ALPK1	6.65095	8.57841	7.87255	8.92499	3.69601	4.98983
ALPK2	0.238596	0.209265	0.0238707	0.0358531	0.475214	0.36628
ALPK3	1.28507	1.63878	0.850803	1.33073	1.39976	1.98865
ALPL	0.0240798	0	0.0245729	0.0184539	0	0
ALPP	0	0	0	0	0	0
ALPPL2	0	0	0	0	0	0
ALS2	2.55021	3.3961	1.6561	2.01985	3.02382	2.00371
ALS2CL	0.107644	0.249666	0.0366162	0.0412473	0.337767	0.711435
ALS2CR12	0.0634635	0.0841113	0.107939	0.0648482	0.166719	0.279626
ALX1	0.92778	0.834393	0.676271	0.778733	1.43142	0.583983
ALX3	0	0	0.094501	0	0	0
ALX4	0	0	0	0	0	0
ALYREF	18.5279	21.4555	20.9445	19.5059	20.3213	20.6785
AMACR	5.7029	6.03213	4.60725	4.51058	6.85053	4.81362
AMBN	0	0	0	0	0.0598363	0
AMBP	0	0	0.0487003	0	0	0
AMBRA1	5.265	5.91917	4.23407	4.68795	6.28931	5.41528
AMD1	34.3971	37.1797	29.1965	27.9403	62.294	42.877
AMDHD1	0.448543	0.764326	0.457728	0.417407	0.869714	0.846994
AMDHD2	4.85826	6.45783	1.57481	2.02951	7.4574	6.83827
AMELX	0	0	0	0	0	0
AMELY	0	0	0	0	0	0
AMER1	0.251271	0.435077	0.802335	1.1616	0.15615	0.0659327
AMER2	0	0	0	0	0	0
AMER3	0	0	0	0	0	0
AMFR	22.6898	22.4592	15.7119	18.8864	22.5819	24.2501
AMH	0	0.0367108	0	0.0283033	0.0646801	0.18776
AMHR2	0	0	0	0	0	0
AMIGO1	0	0.0395724	0	0	0.034861	0.0134931
AMIGO2	0.0991604	0.183052	0.216838	0.271403	0.124045	0.648162
AMIGO3	0.115133	0.137332	0.0469961	0.10588	0.0806542	0.0702393
AMMECR1	1.32073	1.38192	0.673889	1.10095	1.55217	2.08504
AMMECR1L	1.99915	2.53007	1.48274	1.83217	3.72677	3.16433
AMN	0	0	0.0143519	0.010778	0	0.0143
AMN1	2.36482	1.62994	1.66195	1.46182	0.888879	0.941394
AMOT	0.0259354	0.0429668	0.238198	0.125881	0.00757025	0.0175805
AMOTL1	0	0.0202215	0	0.00519678	0	0
AMOTL2	0	0.0242039	0.906964	1.00768	0.0852889	0.099034
AMPD1	0	0	0	0	0	0
AMPD2	5.25188	5.12745	2.57744	3.83026	2.11807	3.4921
AMPD3	62.7994	76.8602	48.4621	57.8768	43.4912	59.6731
AMPH	0	0	0	0	0	0
AMT	4.81716	3.30548	3.36178	3.62025	1.68729	2.65442
AMTN	0	0	0	0	0	0
AMY1A	0	0	0	0.0518497	0	0.0343963
AMY1B	0.0340302	0.0338265	0	0	0	0.103805
AMY1C	0	0	0	0	0	0
AMY2A	0	0.0810304	0	0	0	0
AMY2B	1.31253	2.76105	0.903323	1.38016	0.801866	1.48975
AMZ1	0.144566	0.0615859	0.0210752	0	0.0241127	0
AMZ2	17.263	16.6279	19.2753	18.3072	24.2155	17.1554
ANAPC1	0.498027	0.778968	0.239165	0.258189	0.506653	0.230854
ANAPC10	8.29466	5.98106	8.90424	6.55722	3.63842	3.58324
ANAPC11	22.1045	19.6526	16.0628	14.4039	15.9753	17.8597
ANAPC13	61.7474	47.0488	40.8705	33.939	48.2792	37.8895
ANAPC15	5.1404	6.2967	5.82852	5.33214	5.56976	5.75465
ANAPC16	45.5593	38.1009	29.449	28.8607	29.5181	25.0923
ANAPC2	5.32271	5.99628	3.0521	3.63237	3.37362	3.94308
ANAPC4	11.066	13.2799	9.36352	9.79903	14.3027	13.3898
ANAPC5	19.5635	28.2857	20.5521	21.347	23.8213	17.5233
ANAPC7	6.91636	8.92512	5.86529	6.95486	9.06658	7.06044
ANG	5.78905	3.03133	4.3252	3.44622	4.97875	9.46003
ANGEL1	12.399	14.347	15.4483	18.7833	5.38662	6.15699
ANGEL2	2.82682	3.88277	2.59624	3.2791	3.47675	2.7567
ANGPT1	0	0	0	0	0	0
ANGPT2	0.0126101	0.0125346	0	0	0	0
ANGPT4	0	0	0	0.011095	0	0
ANGPTL1	0	0	0	0	0	0
ANGPTL2	0	0	0.0413183	0.0124118	0.00709101	0.041169
ANGPTL3	0	0	0	0	0	0
ANGPTL4	0.0349335	0	0	0	9.2994	36.7633
ANGPTL5	0	0	0	0	0	0
ANGPTL6	0.298656	0.466506	0.544235	0.457758	0.523046	0.281979
ANGPTL7	0	0	0	0	0	0
ANGPTL8	0	0	0	0	0	0
ANHX	0	0	0	0	0	0
ANK1	0	0.0141763	0	0	0	0.00725058
ANK2	1.53649	2.30233	1.84878	2.41067	1.17811	1.26693
ANK3	0	0.00344134	0	0	0.00303162	0
ANKAR	0.218363	0.390699	0.155984	0.276119	0.239016	0.23313
ANKDD1A	0.594129	0.831174	0.606295	0.961228	1.00198	1.20821
ANKDD1B	0.0464122	0.138403	0.0236813	0	0.0406416	0.0943829
ANKEF1	0.592962	1.28284	1.54836	1.96472	1.5119	2.09248
ANKFN1	0	0	0	0	0	0
ANKFY1	4.2892	7.4222	5.44584	6.62331	6.84424	6.82435
ANKH	4.7897	7.835	1.86519	2.1261	17.0125	20.642
ANKHD1	0.428729	0.739752	0.35496	0.390555	0.807515	0.987004
ANKHD1-EIF4EBP3	0	0.00814769	0	0	0.00717764	0.0166688
ANKIB1	3.05929	4.06633	3.25172	3.88228	3.56364	2.31323
ANKK1	0.0102647	0.0102032	0	0.0078665	0	0
ANKLE1	0.318994	0.422778	0.238719	0.586717	0.279332	0.237856
ANKLE2	7.34349	7.04221	5.29715	6.6719	13.3023	13.7422
ANKMY1	0.764445	1.00471	0.606744	0.650936	0.728901	0.604551
ANKMY2	10.1772	11.815	9.11021	10.5557	17.578	14.7052
ANKRA2	14.7331	12.0605	11.7815	11.7891	10.3807	8.2141
ANKRD1	0.693362	0.827052	0.212268	0.345389	0.880373	0.176251
ANKRD10	5.98708	8.19572	4.8657	6.25567	10.8457	10.3552
ANKRD11	1.78438	2.3352	1.09363	1.66283	1.54403	1.36344
ANKRD12	4.72135	8.38402	4.37952	5.15509	15.4857	10.3519
ANKRD13A	11.3558	16.1278	34.4757	38.8361	15.3466	14.2932
ANKRD13B	0	0.0306557	0	0	0.0270059	0.0156791
ANKRD13C	3.92111	5.38789	3.63657	4.0479	5.98857	4.31527
ANKRD13D	15.2916	14.8388	10.8976	12.683	10.0122	10.972
ANKRD16	0.259419	0.361012	0.344151	0.258452	0.38618	0.184642
ANKRD17	4.54676	6.62798	3.63008	4.39059	5.99883	5.36609
ANKRD18A	0	0	0	0	0	0.00823477
ANKRD18B	0	0	0	0	0	0
ANKRD2	0.0449933	0.134172	0.0459147	0	0	0
ANKRD20A1	0	0	0	0	0	0
ANKRD20A2	0	0	0	0	0	0
ANKRD20A3	0	0	0	0	0	0
ANKRD20A4	0	0	0	0	0	0
ANKRD22	1.83706	1.6042	259.004	245.072	0.43599	2.02502
ANKRD23	0.238541	0.131729	0.081142	0.162497	0.162464	0.269496
ANKRD24	0.0128155	0.0509551	0.0261559	0.00982134	0.0224442	0.078184
ANKRD26	0.205372	0.356207	0.215993	0.25375	0.25691	0.140634
ANKRD27	4.11432	6.11937	3.43661	4.41429	6.9787	4.9581
ANKRD28	2.99725	4.05323	1.97744	2.60681	1.21464	1.59466
ANKRD29	0.101468	0.0784473	0.115051	0.0604813	0.15796	0.0343907
ANKRD30A	0	0	0	0	0	0
ANKRD30B	0	0	0	0	0	0
ANKRD30BL	0	0	0	0	0	0
ANKRD31	0	0	0	0	0.00881785	0
ANKRD33	0	0	0	0	0	0
ANKRD33B	0.152578	0.54888	1.00836	1.46441	3.33382	1.23373
ANKRD34A	0.132552	0.112936	0.115943	0.0580475	0.0829083	0.173286
ANKRD34B	0	0	0	0	0	0
ANKRD34C	0	0	0	0	0	0
ANKRD35	1.4448	1.35524	0.498385	0.639395	0.427662	0.889712
ANKRD36	0.0770347	0.208837	0.0643191	0.161009	0.159443	0.227863
ANKRD36B	0.0408444	0.0541331	0.104202	0.0782542	0.0596102	0.0969037
ANKRD36C	0.0847805	0.176973	0.0432583	0.110454	0.133631	0.120685
ANKRD37	0.435891	0.529565	0.296545	0.259817	0.848211	1.57585
ANKRD39	7.37575	8.69209	4.96613	5.82733	7.99015	7.11301
ANKRD40	6.61298	8.80138	6.21307	6.70041	6.97398	5.54407
ANKRD42	2.86738	3.59909	3.32772	3.66243	1.78223	1.86365
ANKRD44	3.66604	5.33554	9.19956	11.0799	2.10911	2.86884
ANKRD45	0.00969194	0	0	0	0	0
ANKRD46	4.35007	4.24569	1.67272	1.57024	4.03004	1.44232
ANKRD49	15.5767	13.6799	10.9348	10.9142	12.5308	8.84156
ANKRD50	0.830486	1.38048	0.470038	0.796905	1.24668	1.00054
ANKRD52	3.17383	4.27428	1.74628	2.72374	4.82841	4.05249
ANKRD53	0.0150076	0.0149178	0.015315	0.0575065	0.0919918	0.0457788
ANKRD54	2.92769	3.11803	1.67166	2.45736	2.6705	3.43755
ANKRD55	0	0	0.0323541	0.0364461	0.0416443	0
ANKRD6	0.168829	0.142645	0.129215	0.142323	0.280892	0.403409
ANKRD60	0	0	0	0	0	0
ANKRD61	0	0.047804	0	0.0737118	0	0
ANKRD62	0	0	0	0	0	0
ANKRD63	0	0	0	0	0.113739	0.148577
ANKRD65	0	0	0	0	0	0
ANKRD66	0.111156	0.18415	0.113432	0.070988	0.243338	0.169533
ANKRD7	0	0	0.0514258	0	0	0
ANKRD9	1.24877	1.41335	1.04723	1.90454	0.985235	1.06859
ANKS1A	1.70246	1.82907	1.17035	1.39455	1.36135	1.52373
ANKS1B	0	0	0.00741873	0	0	0.00369596
ANKS3	1.04975	1.02126	0.615398	0.616206	0.528069	0.590463
ANKS4B	0	0	0	0	0	0
ANKS6	0.0392476	0.0845274	0.0333761	0.010026	0.0630077	0.0266044
ANKUB1	0	0	0	0	0	0
ANKZF1	6.2446	6.6309	4.50206	5.07963	6.364	7.67134
ANLN	1.20086	1.37623	0.360426	0.368118	0.296909	0.0861896
ANO1	0	0	0	0	0.0109056	0
ANO10	4.22623	5.20615	5.32936	5.71423	2.82845	3.72935
ANO2	0	0	0	0	0	0
ANO3	0	0	0	0	0	0
ANO4	0	0	0	0.00617156	0	0.00818825
ANO5	0	0	0	0.0223206	0	0
ANO6	9.10579	13.4551	14.5829	17.4603	11.6468	12.8337
ANO7	0.0551338	0.0685046	0	0.0316894	0.0482788	0.112119
ANO8	0.846517	0.625075	0.530652	0.722881	0.698908	0.651695
ANO9	0.108908	0.608937	0.0694611	0.0521643	1.78813	0.844363
ANOS1	14.4872	22.2635	20.7161	25.0761	2.42486	3.1262
ANP32A	73.3171	83.1631	70.0344	67.6886	57.6427	52.8295
ANP32B	89.1726	96.2952	49.0192	49.0728	69.0058	70.7026
ANP32C	0.194141	0.675426	0.594351	0.148783	0.850016	0.296101
ANP32D	0	0	0	0	0.151329	0
ANP32E	23.1786	23.2285	14.6259	16.4394	16.5233	12.3147
ANPEP	67.8767	68.544	41.4498	56.7785	515.323	866.566
ANTXR1	1.96516	3.05898	0.470476	0.503481	0.232135	0.345721
ANTXR2	11.1144	12.1448	28.6438	32.3627	17.8586	16.8968
ANTXRL	0	0	0	0	0	0
ANXA1	285.094	168.964	167.008	123.172	699.694	840.119
ANXA10	0	0	0	0	0	0
ANXA11	22.258	26.6008	20.5773	23.2247	40.4458	34.2151
ANXA13	0	0	0	0	0	0
ANXA2	472.65	464.782	214.349	185.602	535.17	603.222
ANXA2R	1.24329	0.698519	4.30271	4.30836	0.85203	1.53898
ANXA3	27.3232	4.91899	37.9395	35.2665	5.85187	30.6633
ANXA4	47.2524	45.3976	31.9895	29.461	88.1583	54.8005
ANXA5	536.019	539.368	542.607	492.464	460.439	388.74
ANXA6	31.2186	48.0434	6.97241	8.36778	73.8543	60.09
ANXA7	51.973	55.4015	48.627	46.2185	58.6524	42.1371
ANXA8	0.0170959	0	0	0	0	0.0173829
ANXA8L1	0.03091	0	0	0	0	0
ANXA9	0.213003	0.272221	0.0310521	0.0233197	0.18652	0.0309399
AOAH	11.1119	12.4711	13.7884	14.4353	4.69654	3.8645
AOC1	0.35011	0.440817	0.666922	0.787047	2.61615	1.28156
AOC2	0.332084	0.203136	0.234612	0.489417	0.111844	0.337659
AOC3	0.0402795	0	0.123313	0.133764	0.0235143	0.136519
AOX1	0	0	0.0269794	0	0	0.0134409
AP1AR	5.91073	7.25134	5.23576	6.23053	5.19507	2.89327
AP1B1	62.8657	89.3052	46.7525	60.3166	107.23	136.303
AP1G1	10.0804	13.9029	11.0617	13.3067	14.7409	14.8818
AP1G2	10.1533	7.98504	11.3709	14.0728	12.2121	13.1263
AP1M1	18.089	19.4317	13.7277	17.5697	22.1559	19.1785
AP1M2	0	0	0	0	0	0
AP1S1	36.9705	31.4844	22.6366	21.6214	45.002	50.7082
AP1S2	22.8116	34.6688	17.9999	18.3176	16.6125	13.4758
AP1S3	0.119701	0.254966	0.174503	0.288309	0.973312	0.278196
AP2A1	19.1162	18.5368	13.0794	15.7852	13.2304	15.3468
AP2A2	12.6203	16.0459	6.50485	7.81389	33.3408	43.0784
AP2B1	19.4514	23.7123	15.0471	16.9302	38.7537	38.1448
AP2M1	336.502	335.129	141.925	148.775	605.268	716.385
AP2S1	190.049	200.311	104.175	89.9666	150.786	192.359
AP3B1	13.8716	19.082	17.7604	19.4924	14.4691	13.515
AP3B2	0.0707215	0.00781089	0.0481131	0.0301102	0.116976	0.063919
AP3D1	12.1848	14.4813	11.1026	14.9408	11.0197	11.3333
AP3M1	16.0392	19.0378	13.3318	13.3788	15.8524	11.0209
AP3M2	5.21548	7.79103	3.60833	4.27923	8.90183	4.0447
AP3S1	11.9861	11.0158	9.22494	7.94772	11.2288	10.7405
AP3S2	0.0922613	0.0687816	0.0470753	0.0441911	0.0807902	0.222799
AP4B1	4.96863	5.86269	4.12196	4.23238	5.00819	3.76178
AP4E1	1.92879	3.14316	1.8358	2.9492	1.97318	1.92345
AP4M1	3.89387	3.54801	1.68879	2.71058	3.12559	3.6953
AP4S1	1.42573	1.49379	1.67119	1.50605	1.29064	1.27335
AP5B1	10.3664	8.99436	9.29738	12.8192	6.90581	7.17467
AP5M1	10.4218	9.06232	7.06056	6.9202	7.01846	4.97111
AP5S1	5.72618	6.45544	6.02159	5.77976	4.70848	5.14778
AP5Z1	6.58003	6.02427	3.91275	4.56876	5.44783	5.94851
APAF1	1.60564	2.3715	2.62904	2.98936	1.97	2.49041
APBA1	1.0224	2.55012	0.724542	0.906867	1.23516	1.0492
APBA2	0.469151	0.273722	0.239379	0.523678	0.0714469	0.0933314
APBA3	9.14173	5.57675	3.40027	5.2817	4.53872	7.49987
APBB1	0	0.0590623	0.0151587	0	0.0390229	0.105727
APBB1IP	9.09971	11.3251	9.92209	13.0876	9.86761	12.776
APBB2	2.2064	2.58699	1.02005	1.04163	3.06355	2.72683
APBB3	11.7969	11.9785	9.35249	13.1965	6.33139	8.80277
APC	2.32377	3.7884	2.20677	2.80633	6.37133	3.74766
APC2	0	0	0	0	0	0
APCDD1	0	0	0	0	0	0
APCDD1L	0.0380511	0	0	0	0	0
APCS	0	0	0	0	0	0
APEH	12.4102	14.1845	10.1096	11.8541	14.3904	11.6912
APELA	0	0	0	0	0	0
APEX1	33.0056	59.9654	17.4478	16.6827	14.6632	11.1119
APEX2	13.7523	15.5532	12.8005	12.6171	21.5105	29.6271
APH1A	67.2132	68.784	51.0915	52.2955	69.7259	58.5151
APH1B	19.4515	18.8418	19.3869	20.6003	18.2249	19.8646
API5	12.3177	18.0314	14.9386	15.9647	14.9794	11.3742
APIP	43.7097	38.865	36.3481	28.7517	25.2529	33.9646
APLF	2.00913	2.35057	0.834624	1.28083	2.49108	1.3378
APLN	0	0	0.0216614	0	0	0
APLNR	0	0	0	0	0	0
APLP1	0	0	0	0.0418897	0.0239321	0
APLP2	280.339	287.402	197.123	215.985	295.217	301.013
APMAP	45.24	75.2818	54.9069	53.5913	46.5868	41.4989
APOA1	0	0	0	0	0	0
APOA2	0	0	0	0	0	0
APOA4	0	0	0	0	0	0
APOA5	0	0	0	0	0	0
APOB	0	0	0	0	0	0.014783
APOBEC1	0	0	0	0	0	0
APOBEC2	0	0	0	0	0	0
APOBEC3A	0.616103	0.423979	1.8378	1.6344	5.93451	2.4576
APOBEC3B	0.845424	0.707673	0.454072	0.306901	0.194818	0.045243
APOBEC3C	9.38372	8.14981	17.6525	16.9796	7.69826	7.7583
APOBEC3D	1.47406	0.792665	3.74827	3.66677	0.486688	0.786257
APOBEC3F	0.766615	0.729249	1.11038	1.56036	0.880629	0.636999
APOBEC3G	6.23058	6.88328	18.0897	16.8808	11.1639	5.59494
APOBEC3H	0.403915	0.17207	0.529955	0.53065	2.98115	1.05608
APOBEC4	0	0	0	0	0	0
APOBR	39.415	42.8206	38.0121	51.1597	26.5179	43.5449
APOC1	89.2262	56.9804	41.833	33.4803	41.0564	49.7272
APOC2	144.849	119.814	84.9722	71.1509	99.137	101.178
APOC3	0	0	0	0	0	0
APOC4	1.22404	1.21671	0.22711	0.341112	0.292322	0.339433
APOD	0	0.0601991	0	0	0.106064	0.123157
APOE	310.394	291.389	256.002	277.353	212.82	283.339
APOF	0	0	0	0	0	0
APOH	0	0	0	0	0	0
APOL1	7.5523	6.85702	71.1494	85.2651	12.4138	6.54225
APOL2	9.84149	10.4891	59.7188	64.1503	19.9328	14.1021
APOL3	5.11462	8.24458	123.002	128.32	1.64333	1.02823
APOL4	0	0	10.5733	9.7891	0.051944	0
APOL5	0	0	0	0	0	0
APOL6	14.1884	18.3761	39.5989	49.2485	17.7856	14.2985
APOLD1	0.0283609	0.0422866	0	0.0326021	3.0795	2.71068
APOM	0.526422	0.448517	0.230229	0.230532	0.395117	0.53526
APOO	12.979	12.5986	21.9452	16.3055	24.497	17.6475
APOOL	2.93234	3.32102	2.3668	2.66223	3.21192	1.94269
APOPT1	6.40637	7.54046	5.56991	5.99078	7.79708	7.9484
APP	76.433	73.3084	80.303	92.2294	127.704	152.687
APPBP2	7.14959	7.94042	5.7662	7.02172	8.21597	6.74732
APPL1	5.41659	8.62132	4.33978	5.30892	6.6541	4.05099
APPL2	2.30991	3.65076	3.00151	3.33393	3.75549	3.99277
APRT	30.6133	38.7751	22.8461	25.5406	26.5843	26.5574
APTX	3.30498	3.1618	2.26427	1.83124	2.66987	1.99577
AQP1	0	0.014772	0.0151653	0	0	0.030221
AQP10	0	0	0	0	0	0
AQP11	0.0634243	0.0630445	0.0970847	0.170121	0.138846	0.0644891
AQP12A	0	0	0	0	0	0
AQP12B	0	0	0	0	0	0
AQP2	0	0	0	0	0	0
AQP3	0.0731532	0.0727152	0	0	0.0960867	0.0743814
AQP4	0	0	0	0	0	0
AQP5	0	0	0	0	0	0
AQP6	0.0257855	0	0	0	0	0.0262185
AQP7	0	0	0	0	0	0
AQP8	0	0	0	0	0	0.0512399
AQP9	335.579	144.895	331.751	308.696	83.9866	142.668
AQR	11.7067	14.8905	9.93929	10.9744	12.7992	8.42402
AR	0.0688537	0.0456276	0.0117106	0.00439725	0.0100488	0.0233366
ARAF	11.4935	12.1079	8.10279	9.87284	10.884	9.67928
ARAP1	67.3076	75.1456	39.0989	49.5478	32.5953	36.2215
ARAP2	2.55237	3.22114	5.7782	7.25004	10.3208	4.91586
ARAP3	1.34306	1.96611	1.4204	2.25504	0.13899	0.434511
ARC	0	0	0	0	0	0
ARCN1	26.2084	32.9115	23.9801	26.1316	35.2901	28.2251
AREG	0	0	0	0	0.093928	0.109065
AREL1	6.00284	8.72367	5.93709	6.68799	6.48696	6.75534
ARF1	135.629	137.578	102.023	109.945	126.453	127.755
ARF3	71.9088	66.7398	72.1819	73.6245	52.8013	56.7559
ARF4	161.333	120.568	145.532	132.23	129.082	123.571
ARF5	59.7556	56.7289	52.4409	50.8668	54.021	74.7264
ARF6	18.2076	23.314	20.8321	23.9928	28.7536	27.8759
ARFGAP1	6.42546	7.69341	4.43346	6.68689	6.64957	7.75834
ARFGAP2	28.834	32.4944	16.6687	19.8893	25.8181	22.5118
ARFGAP3	26.6686	24.6119	22.5063	23.1777	24.6219	19.2074
ARFGEF1	3.48229	5.48322	4.37738	5.35559	5.57194	4.55469
ARFGEF2	4.42274	7.22403	4.103	5.42424	6.78246	4.7284
ARFGEF3	0	0	0	0	0	0
ARFIP1	8.33401	9.31054	8.52596	8.44123	5.90036	4.89982
ARFIP2	5.21357	5.48304	4.04927	3.80458	5.36	5.24683
ARFRP1	9.8606	8.15669	5.15849	5.62851	12.803	16.2032
ARG1	0	0	0	0	0	0
ARG2	12.471	6.42134	3.20802	3.41521	39.4163	35.4066
ARGFX	0	0	0	0	0	0
ARGLU1	23.958	33.2161	17.8679	21.5055	43.8066	35.4476
ARHGAP1	5.2124	7.57251	5.20457	6.05949	4.92947	4.35408
ARHGAP10	8.47533	13.2358	11.4915	12.4907	29.5652	21.1523
ARHGAP11A	0.33803	0.606979	0.40059	0.426186	0.24826	0.133047
ARHGAP11B	0.265766	0.352233	0.406813	0.475238	0.0775742	0.045038
ARHGAP12	10.8986	12.2325	18.167	19.7353	13.3117	10.6727
ARHGAP15	6.1863	5.07268	1.03031	1.23799	1.84858	3.56505
ARHGAP17	6.17709	11.1456	7.38274	9.33916	5.45317	6.57095
ARHGAP18	48.8034	74.616	30.9661	31.7316	44.0286	30.2653
ARHGAP19	4.05813	4.82837	3.61417	5.40952	2.40135	2.67582
ARHGAP20	0.988055	1.39216	0.685245	0.793967	0.100801	0.214584
ARHGAP21	3.17764	5.29498	2.68261	3.21893	5.74218	5.11084
ARHGAP22	1.35437	2.55945	0.498199	0.512934	1.47557	0.880706
ARHGAP23	0.0449992	0.0447298	0.15613	0.282783	0.0394043	0.0274528
ARHGAP24	0.149767	0.165884	0.187767	0.216434	0	0.0174036
ARHGAP25	31.1428	38.5278	29.8778	29.4508	91.3193	78.8213
ARHGAP26	3.04208	5.26777	1.53371	2.12781	3.65223	7.42603
ARHGAP27	4.46553	5.57582	5.23042	6.57471	6.47225	6.32986
ARHGAP28	0	0	0	0	0	0
ARHGAP29	0.00730361	0.00725987	0.00745317	0.00559722	0	0
ARHGAP30	73.8001	75.7097	49.9867	59.8163	54.429	62.9807
ARHGAP31	11.5944	13.3417	9.59895	11.237	18.9329	19.3331
ARHGAP32	0.0820807	0.0764899	0.0680563	0.0353833	0.0314455	0.0782426
ARHGAP33	0.0167794	0.100074	0.034246	0.0900139	0.0955056	0.0682445
ARHGAP35	3.64849	5.85506	2.49709	3.81793	2.09783	2.66684
ARHGAP36	0	0	0	0	0	0
ARHGAP39	0.0261768	0.02602	0	0.00668698	0	0.0177442
ARHGAP4	23.5625	24.2687	8.01501	11.6495	9.11687	15.6419
ARHGAP40	0	0	0	0	0	0
ARHGAP42	0.663542	0.866383	0.344304	0.435254	0.128026	0.1944
ARHGAP44	0	0	0	0	0	0
ARHGAP45	3.82821	4.91405	3.52414	4.9307	5.54017	5.15368
ARHGAP5	3.31504	4.42483	4.98324	6.55289	3.61121	2.04361
ARHGAP6	1.59304	2.36979	1.4687	1.97862	1.74131	2.17833
ARHGAP8	0	0	0	0	0	0
ARHGAP9	7.60748	12.5547	6.46939	7.51185	7.41603	12.5284
ARHGDIA	53.9549	59.5719	38.1431	45.9287	61.3098	70.4894
ARHGDIB	368.574	628.058	255.132	212.253	268.209	266.533
ARHGDIG	0	0	0	0	0	0
ARHGEF1	10.549	11.5896	9.29611	13.4897	7.79687	11.1652
ARHGEF10	0.0673129	0.245336	0.0572428	0.0343908	0.186655	0.136886
ARHGEF10L	9.22281	13.4586	5.77355	7.43628	3.39332	5.17741
ARHGEF11	16.0859	18.6326	12.8924	16.6564	14.8384	12.1587
ARHGEF12	2.7827	5.30207	4.46768	6.06169	4.21759	4.22864
ARHGEF15	0	0	0	0	0	0
ARHGEF16	0.122989	0.0698588	0.233086	0.161579	0.076927	0.142919
ARHGEF17	0.235333	0.220557	0.212706	0.314325	1.15401	0.731525
ARHGEF18	3.6488	4.2236	2.2325	3.34105	2.34448	2.15216
ARHGEF19	0.377544	0.79007	0.547497	0.85278	0.643805	0.686948
ARHGEF2	21.0022	18.729	12.1603	14.1882	22.5636	20.5484
ARHGEF25	0	0	0	0	0	0.0496141
ARHGEF26	0	0.0124611	0	0	0.0109775	0
ARHGEF28	0	0	0	0	0	0
ARHGEF3	4.05033	4.51757	8.42759	9.88451	2.45048	1.89336
ARHGEF33	0.0636011	0.0790254	0.0162259	0.0121854	0.12531	0.113171
ARHGEF35	0.16597	0.13748	0.254053	0.402778	0.242224	0.0843781
ARHGEF37	0.0387294	0.0898274	0.079045	0.0989359	0.146961	0.118139
ARHGEF38	0	0	0	0	0	0
ARHGEF39	0.0519101	0.137598	0.0176577	0.0928247	0.030304	0.0175939
ARHGEF4	0.00362434	0.00360264	0	0	0	0
ARHGEF40	5.89168	7.93208	5.7745	7.29428	3.80405	4.18015
ARHGEF5	0.0997592	0.0867666	0.445384	0.372703	0.196551	0.228227
ARHGEF6	9.66151	12.5349	9.37788	11.8418	4.86395	6.07304
ARHGEF7	2.17166	3.19846	1.72921	2.13778	3.36405	3.50189
ARHGEF9	0.962069	1.30221	0.480441	0.466692	0.672169	0.759682
ARID1A	4.18598	5.69847	4.6053	6.40986	4.73376	5.5453
ARID1B	2.28338	3.50051	2.39807	3.59673	2.28512	1.94266
ARID2	2.17448	2.77793	2.1565	2.80478	2.66174	2.10978
ARID3A	10.8541	11.132	7.7839	10.2548	7.10392	6.90244
ARID3B	2.60994	3.11954	2.20587	2.491	1.82274	2.06765
ARID3C	0	0	0	0.0237151	0	0
ARID4A	7.78321	9.7064	7.33866	8.32181	10.2782	7.73153
ARID4B	5.20473	6.09003	5.20003	6.5339	6.84076	5.76589
ARID5A	13.1092	11.5628	10.8396	13.0345	20.5085	24.0639
ARID5B	7.23973	7.64826	17.5872	21.5691	8.28841	6.91974
ARIH1	10.7046	13.6715	13.2609	15.9832	13.1704	12.9644
ARIH2	5.91978	7.83581	4.91264	5.78762	8.72083	8.34424
ARIH2OS	1.28476	1.66019	1.13626	1.08305	1.23752	1.30633
ARL1	18.1803	20.2123	13.5104	12.7514	14.6256	10.2411
ARL10	0.0366223	0.0485373	0.0373722	0.00935532	0.0855171	0.0124124
ARL11	10.428	8.87206	5.82273	6.31928	10.5254	13.2584
ARL13A	0	0	0	0	0	0
ARL13B	3.58499	3.65897	3.74006	4.05978	2.94305	1.85513
ARL14	0	0	0	0	0	0
ARL14EP	17.1369	15.2883	11.513	11.0276	17.9049	12.2041
ARL14EPL	0	0	0	0	0	0
ARL15	9.68703	10.9104	8.60862	7.32209	7.33721	5.91751
ARL16	6.99065	5.3396	5.14385	4.62427	6.44367	6.80874
ARL17A	0.107119	0.127773	0.0364376	0.0820922	0.0562804	0.0290447
ARL17B	0.078469	0.0194998	0.0500475	0.0375849	0.0257673	0.0598399
ARL2	38.7565	36.8585	34.6331	36.1235	36.506	33.1588
ARL2BP	37.5414	39.0334	28.7659	27.8713	34.0723	26.9057
ARL3	8.2686	5.86617	6.2209	5.7652	5.03998	6.36326
ARL4A	1.91594	2.20203	1.67004	1.25418	1.90491	1.9481
ARL4C	10.4025	15.3747	8.91008	9.52731	110.071	77.3346
ARL4D	4.13478	2.05501	1.72223	2.00472	0.665024	1.5015
ARL5A	15.5053	21.3799	14.3243	14.2824	13.5774	9.11242
ARL5B	3.02067	3.11244	3.64641	4.157	4.90312	2.98711
ARL5C	0	0	0	0	0	0.0739466
ARL6	1.13178	1.26429	0.978961	0.983	0.613513	0.416472
ARL6IP1	148.006	143.087	134.207	118.506	163.711	100.156
ARL6IP4	32.874	30.1635	20.9993	21.5355	28.3715	34.2294
ARL6IP5	218.007	208.518	247.446	218.36	250.237	193.579
ARL6IP6	5.95536	5.61031	5.86557	5.23187	8.59462	4.95821
ARL8A	67.1004	54.5337	49.0604	49.1443	66.2025	65.4359
ARL8B	96.2443	111.848	88.0849	89.2723	225.732	164.483
ARL9	0.0684348	0	0	0	0	0
ARMC1	12.8724	14.4624	11.6023	11.5007	12.3018	9.27931
ARMC10	6.5176	7.25418	4.23108	4.1272	5.21155	4.7447
ARMC12	0.0699981	0.046386	0.142863	0.0894067	0	0.0237244
ARMC2	0.817481	0.670706	0.529664	0.298327	0.420414	0.31665
ARMC3	0	0	0	0	0	0
ARMC4	0	0	0	0	0	0
ARMC5	0.375475	0.470977	0.218951	0.219238	0.438388	0.427229
ARMC6	4.90242	5.56568	3.45372	3.66168	4.68513	3.11229
ARMC7	3.15144	3.25306	2.52331	2.45231	3.4389	3.59874
ARMC8	9.54259	9.63767	9.2301	9.72634	7.87001	5.16769
ARMC9	2.38625	1.65518	1.50017	1.81805	3.90458	1.70019
ARMCX1	21.5437	22.4314	11.1555	10.5088	28.6615	22.4579
ARMCX2	0.694977	0.589225	0.438041	0.610929	1.28873	1.0184
ARMCX3	10.9776	9.70638	6.61877	6.87071	8.47209	7.61786
ARMCX4	0.0368722	0.12828	0.197543	0.148352	0.0807194	0.140592
ARMCX5	4.781	5.64744	2.75669	3.4011	3.39806	2.57233
ARMCX5-GPRASP2	0.060095	0.0199117	0.0408837	0.0614061	0.0175411	0.00678932
ARMCX6	10.2864	8.53827	6.24053	5.41797	8.88367	6.00232
ARMH1	0.140163	0.104493	0.321826	0.375957	0.260815	0.712583
ARMH2	0	0	0	0	0	0
ARMH3	7.2857	11.0493	6.75675	8.03727	8.97199	7.75201
ARMH4	0	0.00477771	0	0.00368352	0.00841777	0.00488719
ARMS2	0	0.0831602	0	0	0	0
ARMT1	52.9615	52.4876	26.1919	23.8574	28.3182	25.2158
ARNT	9.65211	12.5267	8.12953	9.26191	11.8328	10.2841
ARNT2	0	0	0.0425896	0	0	0.0212178
ARNTL	4.32405	6.39172	5.12903	5.60043	10.7864	10.5779
ARNTL2	4.28555	4.5779	8.01773	8.96336	10.3069	9.03273
ARPC1A	32.876	31.4092	39.4594	36.7481	39.1552	45.2056
ARPC1B	186.545	212.733	134.821	154.086	149.941	211.152
ARPC2	423.763	359.573	279.702	246.027	330.567	347.812
ARPC3	870.192	693.384	740.132	575.475	541.913	623.917
ARPC4	88.9554	92.5088	58.594	58.4693	95.5765	108.505
ARPC4-TTLL3	0.0171645	0.0170617	0.035032	0.0789254	0.0450911	0.174527
ARPC5	284.041	286.579	157.45	152.41	285.64	259.321
ARPC5L	9.37463	7.98728	7.26607	6.72252	10.9845	10.6441
ARPIN	6.81808	9.35281	4.32394	5.04602	5.01831	4.94887
ARPP19	18.5819	23.0395	14.3274	14.2154	35.4139	25.5277
ARPP21	0	0	0	0	0.00227908	0
ARR3	0	0	0	0	0	0
ARRB1	20.5565	26.6222	10.6662	11.822	14.7569	17.3915
ARRB2	107.019	122.038	74.3209	82.9264	169.879	171.795
ARRDC1	4.50358	4.68515	4.08199	5.46647	3.12306	3.83969
ARRDC2	17.312	19.7492	12.3547	14.3892	11.3137	14.0349
ARRDC3	60.8117	57.7895	62.0706	63.1513	85.8117	70.3684
ARRDC4	3.85335	9.41679	0.944429	1.00585	14.6316	24.3466
ARRDC5	0.0302541	0.0601459	0.0308737	0.115928	0.0529851	0.0307621
ARSA	9.96624	7.44493	4.16059	5.58945	6.05608	8.10685
ARSB	10.3502	14.1007	8.65267	9.72639	9.33785	9.55277
ARSD	3.30163	3.8407	3.7239	4.90383	2.85533	3.25313
ARSE	0	0	0	0	0	0
ARSF	0	0	0	0	0	0
ARSG	0.662766	0.844612	0.658996	0.560014	0.327384	0.224631
ARSH	0	0	0	0	0	0
ARSI	0	0.0642959	0	0	0.0188803	0
ARSJ	0	0.0110376	0	0	0	0
ARSK	1.16434	1.01768	1.12672	1.18461	1.03715	0.775648
ART1	0	0	0	0	0	0
ART3	0.0153132	0.0608861	0.187522	0.12909	0.0670464	0.0155703
ART4	0.0121619	0.0362671	0.0124109	0	0	0.0247321
ART5	0	0	0	0	0.0310498	0
ARTN	0	0	0	0	0	0
ARV1	13.0352	12.9998	7.30743	5.81637	19.0742	18.7039
ARVCF	0.285542	0.203777	0.104601	0.190774	0.217983	0.23078
ARX	0	0	0	0	0	0
AS3MT	0.11096	0.165444	0	0.021259	0	0.169235
ASAH1	452.877	559.995	383.58	355.691	316.124	201.19
ASAH2	0.160614	0.106435	0.177561	0.276949	0.0937627	0.0680459
ASAH2B	0.581315	0.358656	0.715954	0.691291	0.315955	0.163055
ASAP1	12.7564	18.641	11.5096	15.4021	25.4465	19.7661
ASAP2	0.290216	0.818906	2.61766	4.01057	1.1149	1.14228
ASAP3	0.203071	0.1708	0.318814	0.502792	0.0273573	0.0158831
ASB1	1.51967	2.11282	1.3278	1.37775	1.36551	1.78757
ASB10	0	0	0	0	0	0
ASB11	0	0	0	0	0	0
ASB12	0.0529272	0.10522	0.054011	0.0405614	0	0.0538158
ASB13	4.14072	6.95966	2.25361	3.34639	2.94466	2.21994
ASB14	0	0.0171175	0.0527199	0.0131973	0	0.0175098
ASB15	0	0	0	0	0	0
ASB16	0	0	0	0	0	0
ASB17	0	0	0	0	0	0
ASB18	0	0	0	0	0	0
ASB2	0.529038	0.450746	1.40752	1.5783	0.19854	0
ASB3	0.145709	0.410371	0.22304	0.130277	0.127593	0.123463
ASB4	0	0	0	0	0	0
ASB5	0	0	0	0	0	0
ASB6	3.09452	3.4145	2.6895	3.02966	2.85239	2.6045
ASB7	2.57364	3.14145	3.25231	4.64983	3.61985	3.227
ASB8	12.5754	15.3794	12.1841	13.0483	14.8681	11.3259
ASB9	0	0	0.101163	0.0506479	0	0
ASCC1	10.9	9.33899	6.01325	5.42678	8.60358	6.87866
ASCC2	6.75016	8.08218	5.06192	6.40756	6.44824	6.42152
ASCC3	1.39162	2.51794	1.92133	2.55468	1.75223	1.02193
ASCL1	0.0551005	0	0	0	0.530746	0.19609
ASCL2	5.44073	2.75926	14.8435	16.0259	3.66233	4.32782
ASCL3	0	0	0	0	0	0
ASCL4	0	0	0.030901	0	0	0.0923678
ASCL5	0	0	0	0	0	0
ASDURF	0	0	0	0	0	0
ASF1A	15.3017	12.7699	8.18328	8.42396	8.98055	7.93183
ASF1B	4.78372	5.03016	12.063	10.9073	1.28092	0.844171
ASGR1	0.13254	0.395239	0.0901694	0.101574	0.0773739	0.134765
ASGR2	0.804737	1.53584	1.51104	1.30745	0.986554	2.02925
ASH1L	1.37874	2.29154	1.62344	2.4298	2.47818	1.83892
ASH2L	16.8285	17.0637	14.8495	14.5736	14.0352	11.1783
ASIC1	0.043222	0.100247	0	0	0.012616	0.0146492
ASIC2	0.112136	0.0636938	0.0490423	0.03683	0.0280553	0
ASIC3	0.236594	0.146986	0.0603597	0.181317	0.0776916	0.451062
ASIC4	0	0	0	0	0	0
ASIC5	0	0	0	0	0	0
ASIP	0.118399	0.0941523	0.483296	0.308506	0.580599	0.433394
ASL	8.05856	9.79385	5.94283	6.29641	9.09642	12.8349
ASMT	0	0	0	0	0	0
ASMTL	0.546854	0.0258847	0.0265739	0.0199566	0.136818	0.0529557
ASNA1	80.4656	75.3245	53.2541	50.8494	55.4111	47.6601
ASNS	46.6094	48.502	5.45777	7.98811	48.2478	25.8249
ASNSD1	10.4411	11.1219	7.54604	6.98289	8.65788	6.30788
ASPA	0	0	0	0	0	0
ASPDH	0	0	0	0	0	0
ASPG	0	0	0	0	0	0
ASPH	5.21107	6.18754	2.50832	2.88676	5.24414	6.55172
ASPHD1	0.0392401	0	0	0	0.0171806	0.039899
ASPHD2	0.826258	0.882909	2.55061	3.546	0.777791	0.924143
ASPM	0.125707	0.281147	0.0128281	0.00963371	0.00550387	0.00639087
ASPN	0	0	0	0	0	0
ASPRV1	0.974497	0.65619	0.384949	0.168636	0.302796	0.863005
ASPSCR1	3.35105	5.17865	2.03043	2.66844	2.56761	2.55549
ASRGL1	0.811858	0.996878	0.292406	0.475783	0.29273	0.291349
ASS1	16.8861	15.2361	4.47835	5.89773	5.93135	3.7508
ASTE1	1.10975	1.10311	0.754986	1.02303	1.07036	0.654137
ASTL	0	0.0321024	0.0164786	0.0123752	0	0
ASTN1	0	0	0	0	0	0
ASTN2	0.0690999	0.0686861	0.0176287	0.00661945	0.166398	0.158085
ASXL1	2.91618	4.4037	2.49895	3.35985	4.06963	4.46445
ASXL2	1.85626	3.24594	1.68139	2.21543	2.69544	2.47617
ASXL3	0.0030938	0	0	0	0	0
ASZ1	0	0	0	0	0	0
ATAD1	6.94892	8.10392	5.98136	5.80895	5.89592	3.63831
ATAD2	2.25042	3.06815	3.53887	4.53306	2.85362	1.51296
ATAD2B	1.1022	1.73877	0.819674	0.916505	1.89907	1.04358
ATAD3A	1.70791	1.10821	0.314687	0.799869	1.12167	0.675336
ATAD3B	1.00256	0.817177	0.266004	0.430263	1.03593	0.733963
ATAD3C	0	0	0	0	0	0
ATAD5	0.273329	0.373577	0.226628	0.445123	0.127152	0.0868494
ATAT1	0.110577	0.366383	0.162993	0.197732	0.33352	0.412256
ATCAY	0	0.0135078	0	0	0	0
ATE1	4.46198	6.74839	4.60782	4.58115	5.01955	3.24529
ATF1	6.26678	6.8662	5.53197	5.5687	5.13973	2.98402
ATF2	17.2765	17.1005	18.211	19.7595	16.6362	10.7566
ATF3	22.9082	16.1701	83.708	89.1632	100.202	62.6277
ATF4	80.6669	76.1789	46.4358	49.9131	94.8494	76.4261
ATF5	29.8357	29.8122	56.4561	61.4176	66.6822	48.5885
ATF6	25.618	26.3441	19.8831	19.7841	19.8751	17.8633
ATF6B	48.6578	53.4371	31.4744	40.2767	35.8503	36.2017
ATF7	2.65563	3.39965	2.58683	3.14528	3.41066	3.26481
ATF7IP	4.86124	6.15995	4.10139	4.62012	6.14366	5.2086
ATF7IP2	0.748376	1.06271	0.763701	0.700979	0.998595	0.930038
ATG10	1.09862	1.29842	1.50954	1.16679	1.32563	0.993928
ATG101	19.2106	17.3681	12.9415	14.2184	17.0277	15.4737
ATG12	16.0735	15.7887	14.1769	12.4393	18.5037	17.2915
ATG13	10.938	11.0695	9.2413	10.5778	10.3949	10.9286
ATG14	3.1443	4.39829	2.67149	3.20564	4.89625	4.99094
ATG16L1	4.5148	5.64907	5.27409	6.41917	7.6815	4.99328
ATG16L2	1.73935	1.69874	1.82148	2.50297	1.36347	2.06975
ATG2A	2.46391	3.0959	3.02595	4.53671	1.7466	2.01724
ATG2B	1.46355	2.21967	1.17018	1.49163	1.99064	1.48301
ATG3	43.1855	38.3697	72.9172	66.8429	42.6924	42.0914
ATG4A	8.48124	9.03422	6.77242	6.77556	7.21004	6.26757
ATG4B	2.91212	3.12881	2.62214	2.62558	2.81255	3.13519
ATG4C	8.55435	11.2252	5.8658	5.50641	7.03965	3.9837
ATG4D	6.67006	6.13286	4.59449	5.904	5.28588	5.08653
ATG5	23.3543	19.099	17.8231	15.4488	23.4073	17.6156
ATG7	9.38854	12.3968	7.72621	8.8923	6.13371	6.32172
ATG9A	8.54092	9.93144	5.77401	8.02744	6.97727	8.921
ATG9B	0	0	0.0158359	0	0.0271774	0
ATIC	11.1876	17.9944	7.73718	7.07859	15.8087	10.2455
ATL1	0.419989	0.162351	0.214295	0.357627	0.306475	0.735458
ATL2	3.72836	4.99201	3.5968	3.85655	3.22912	1.66761
ATL3	7.77607	8.91387	6.49087	6.91361	13.3675	13.618
ATM	1.75497	3.20185	2.88358	3.82372	1.73518	1.57662
ATMIN	9.69493	11.733	7.45732	8.42591	10.3825	7.63264
ATN1	8.33173	10.0059	12.6745	15.405	5.93972	6.39308
ATOH1	0	0	0	0	0	0
ATOH7	0	0	0	0	0.039451	0
ATOH8	4.60649	2.9167	1.2879	1.43467	0.138142	0.491909
ATOX1	569.45	570.353	305.194	247.751	468.134	561.366
ATP10A	0.417846	0.722698	0.400819	0.467524	0.431755	0.169945
ATP10B	0	0	0	0	0	0
ATP10D	2.70111	4.05746	4.12435	5.1828	2.89481	2.07009
ATP11A	3.3471	5.96436	3.19547	4.9425	2.99222	3.30843
ATP11AUN	0	0	0	0	0	0
ATP11B	3.42079	3.81407	2.45209	3.01887	3.81393	3.32432
ATP11C	1.93193	2.51124	3.0141	3.48074	2.42372	2.62545
ATP12A	0	0	0	0	0	0
ATP13A1	9.2733	11.9444	5.09279	6.68628	8.97264	6.15403
ATP13A2	3.03214	5.01769	23.0425	29.2347	3.85663	4.23703
ATP13A3	10.27	12.8328	10.1064	12.8852	21.3488	23.9931
ATP13A4	0	0.00683394	0	0	0	0.00699053
ATP13A5	0	0	0	0	0	0
ATP1A1	41.4522	57.7824	28.7686	33.3668	25.0365	28.8503
ATP1A2	0	0	0	0	0	0
ATP1A3	0	0.0183306	0	0	0	0
ATP1A4	0.183248	0.231828	0.0510002	0.0383003	0.43763	0.0169386
ATP1B1	33.813	66.2935	81.6449	84.1757	97.4344	82.1405
ATP1B2	0	0	0	0	0	0.0604551
ATP1B3	79.7264	86.385	67.3329	64.7764	240.052	216.234
ATP1B4	0	0	0	0	0	0
ATP23	2.30209	2.49633	1.36683	1.18685	1.97921	1.40444
ATP2A1	0.0190732	0.0758362	0	0	0.0167018	0.0581804
ATP2A2	10.4938	14.6018	12.0645	14.9279	12.2324	11.6851
ATP2A3	8.51474	4.5469	2.03752	3.33556	2.25717	4.61887
ATP2B1	10.4203	15.0786	4.26677	5.93041	15.0936	6.55218
ATP2B2	0	0	0	0	0	0
ATP2B3	0	0	0.0147427	0.0110716	0	0
ATP2B4	3.62889	3.50039	0.955159	1.52869	4.48102	9.01001
ATP2C1	25.9614	38.0281	37.0421	38.1843	22.8366	22.4583
ATP2C2	0.0121748	0	0.0248483	0.0373214	0.0106611	0
ATP4A	0	0	0	0	0	0
ATP4B	0	0	0	0	0	0
ATP5F1A	93.4026	135.375	94.5961	88.6122	120.337	91.132
ATP5F1B	278.232	364.301	231.524	226.346	366.905	251.415
ATP5F1C	154.649	145.784	89.8234	73.4422	136.288	105.443
ATP5F1D	6.93809	7.02194	3.99064	4.49537	4.25282	5.96432
ATP5F1E	772.737	597.505	731.451	504.27	656.457	828.348
ATP5IF1	32.8306	25.2322	18.2436	15.5721	19.641	25.4732
ATP5MC1	21.366	24.6026	17.2702	12.078	16.394	15.2719
ATP5MC2	32.4248	33.6631	31.2236	26.3846	33.0101	33.0228
ATP5MC3	28.9489	31.7549	24.2793	20.0738	32.9789	25.6491
ATP5MD	75.7835	65.8945	55.0722	37.2519	67.2325	63.6684
ATP5ME	98.2461	92.4395	74.0455	59.1993	75.5233	90.1729
ATP5MF	79.9522	66.4276	51.2497	43.8247	60.3952	68.6306
ATP5MF-PTCD1	0	0	0	0	0	0
ATP5MG	154.004	126.645	110.026	84.9405	117.971	124.606
ATP5MGL	0	0	0	0	0	0.0870886
ATP5MPL	76.2368	65.6615	67.334	49.7696	59.4706	60.5175
ATP5PB	87.387	93.3576	74.0607	61.8396	67.5443	58.6003
ATP5PD	318.409	227.151	176.05	137.017	214.655	280.796
ATP5PF	31.3159	25.308	26.2486	19.2315	22.5238	25.1171
ATP5PO	250.05	210.405	163.587	131.635	158.068	162.823
ATP5S	1.04657	1.13728	1.11325	1.26425	0.737815	0.694395
ATP6AP1	151.877	179.645	104.599	116.542	120.97	129.775
ATP6AP1L	0.287333	0.30531	0.293217	0.273354	0.294989	0.292157
ATP6AP2	141.204	217.9	193.567	184.037	137.033	133.258
ATP6V0A1	17.5437	30.4397	19.8388	25.5343	25.5916	38.2435
ATP6V0A2	4.06727	5.2272	2.92425	3.27443	8.47222	6.81948
ATP6V0A4	0	0	0	0	0	0
ATP6V0B	158.334	156.104	128.326	123.933	131.622	131.533
ATP6V0C	182.789	192.084	124.071	146.687	142.489	155.334
ATP6V0D1	108.426	121.947	91.0186	89.6071	106.005	134.76
ATP6V0D2	7.44987	13.6337	0.766136	0.420453	3.41351	2.11394
ATP6V0E1	793.984	578.367	646.104	488.722	669.65	663.807
ATP6V0E2	1.94672	2.9026	1.78284	1.85531	1.92323	1.62413
ATP6V1A	27.2815	40.8328	33.2988	38.8463	23.7721	19.1193
ATP6V1B1	0.397217	0.31023	0.202676	0.3479	0.19876	0.144245
ATP6V1B2	381.9	491.461	467.38	470.049	355.875	354.411
ATP6V1C1	40.3842	41.2992	46.28	40.2907	57.4152	43.99
ATP6V1C2	0	0.019769	0.0811813	0.0152415	0	0.0404439
ATP6V1D	110.269	96.124	86.5026	63.2488	112.054	85.9972
ATP6V1E1	267.509	199.769	228.632	184.12	316.551	255.075
ATP6V1E2	0.655147	0.818682	0.611258	0.86071	0.835949	0.780343
ATP6V1F	743.15	674.505	353.541	302.864	628.601	611.69
ATP6V1G1	225.142	167.212	227.369	191.748	283.077	207.153
ATP6V1G2	0.298842	0.424361	0.043566	0.0654347	0.224302	0.0434085
ATP6V1G3	0	0	0	0	0	0
ATP6V1H	94.1603	106.424	93.7663	87.7715	91.0313	71.8129
ATP7A	2.34294	3.18232	2.05521	2.53959	2.50131	2.03962
ATP7B	0.0329251	0.0272733	0.0615988	0.0210272	0.0720785	0.0334779
ATP8A1	0.204527	0.626172	0.125229	0.257057	0.479982	0.232916
ATP8A2	0	0	0	0	0	0.00362945
ATP8B1	0.164211	0.316253	0.0104733	0.00786532	0.0808841	0.0834838
ATP8B2	0.271437	0.25902	0.132958	0.266265	0.54193	0.375353
ATP8B3	0.177654	0.239658	0.23309	0.106973	0.0777828	0.154831
ATP8B4	7.71852	13.0939	4.4287	5.41812	10.4455	8.65151
ATP9A	0.370347	0.683669	0.566896	0.783885	0.532779	1.65868
ATP9B	2.54247	3.35987	1.88053	2.3676	1.51013	1.76853
ATPAF1	14.5965	17.0695	12.429	11.7224	11.3336	9.377
ATPAF2	6.13085	6.7238	4.52493	4.75048	4.63561	5.01463
ATR	1.42555	2.86699	1.96221	2.52797	2.55468	2.12367
ATRAID	92.4702	73.4748	80.7263	68.2773	64.727	53.6064
ATRIP	1.3792	2.00202	1.36277	1.39252	1.93619	1.44688
ATRN	2.6685	4.83479	3.14557	4.31101	3.08757	3.09662
ATRNL1	0.0109913	0.0191197	0.0140205	0.00842336	0.00240619	0
ATRX	2.4441	3.88714	2.71652	3.47985	3.87302	2.18572
ATXN1	3.04984	3.67115	2.17992	3.16076	6.13572	8.23674
ATXN10	14.8789	17.2003	9.94065	9.37097	15.6384	11.5555
ATXN1L	3.46253	4.39929	3.39174	4.20977	4.26307	2.91182
ATXN2	2.06293	3.26099	2.39756	2.74471	2.81002	3.6853
ATXN2L	12.7584	15.904	8.59274	11.5333	10.948	9.37944
ATXN3	4.90303	4.42168	3.10697	3.06055	4.26745	3.05553
ATXN3L	0	0	0	0	0	0
ATXN7	1.9823	2.81103	5.97589	8.18815	2.75504	2.38541
ATXN7L1	0.848265	1.20054	0.605945	0.715088	0.661444	0.570897
ATXN7L2	0.748236	0.686544	0.602036	0.61753	0.793807	0.629122
ATXN7L3	14.3107	13.6626	9.09744	11.2316	13.6674	11.3517
ATXN7L3B	14.7761	19.7683	9.8059	11.3666	16.2429	12.5485
AUH	1.84524	2.16769	1.00571	1.1463	7.74247	4.81849
AUNIP	0.426297	0.67799	0.145009	0.0217799	0.39818	0.144485
AUP1	55.3523	63.9509	48.8811	49.4318	68.373	75.856
AURKA	6.55394	7.80871	10.4674	9.82179	25.472	14.7429
AURKAIP1	20.2253	20.2775	16.1024	15.2995	17.5198	22.2934
AURKB	0.61862	0.999238	0.118366	0.148152	0.10157	0.157251
AURKC	0.683822	1.09802	5.74364	5.11963	0.87517	1.97894
AUTS2	0	0	0.00392272	0.00589181	0	0
AVEN	4.0575	4.13596	8.12295	8.00157	16.4073	9.03958
AVIL	0.743439	0.573352	0.562457	0.717092	0.460193	1.39454
AVL9	3.95472	4.87238	3.6646	4.34872	5.89774	5.23823
AVP	0	0	0	0	0	0
AVPI1	20.3384	12.0606	15.6775	18.0617	22.0519	21.5674
AVPR1A	0	0	0.00891792	0	0	0
AVPR1B	0	0	0	0	0	0
AVPR2	0	0.0734215	0.0565323	0.0424549	0.01617	0
AWAT1	0	0	0	0	0	0
AWAT2	0	0	0	0	0	0
AXDND1	0.0156494	0	0	0.0119931	0.0685183	0.0318243
AXIN1	2.66778	2.52553	2.6187	3.16409	2.63644	2.69965
AXIN2	0.0127868	0.0254204	0.0260972	0.0195986	0.156757	0.0520058
AXL	8.84066	15.1182	12.9553	17.1145	12.4133	8.53466
AZGP1	0	0	0	0	0	0
AZI2	28.6568	28.5023	11.0499	10.5711	16.6537	16.6903
AZIN1	69.1388	70.7943	116.241	128.056	54.0764	41.7746
AZIN2	0.0480132	0.0795428	0.391971	0.576464	0.504523	0.227823
AZU1	0.0745477	0.148203	0.304297	0.0571307	0	0.0757993
B2M	5162.47	3874.95	8610.17	6544.42	5258.18	3296.52
B3GALNT1	1.97691	2.74553	0.64385	1.06375	10.6445	6.08733
B3GALNT2	0.751333	1.38848	0.37796	0.340611	1.41777	0.828506
B3GALT1	0	0	0	0	0	0
B3GALT2	0	0	0	0	0	0
B3GALT4	14.2877	10.692	10.2725	10.2652	12.7956	15.5594
B3GALT5	0	0	0	0	0	0
B3GALT6	4.77794	5.74791	1.37522	1.70877	4.72028	4.50937
B3GAT1	0	0	0	0	0	0
B3GAT2	0.0355506	0	0	0	0	0.0361474
B3GAT3	13.0029	14.0095	7.40186	8.38322	9.86289	12.8615
B3GLCT	0.466634	0.739245	1.02678	1.20694	1.43016	1.63099
B3GNT2	24.1832	29.2527	16.2067	14.7527	31.8173	19.1576
B3GNT3	0.147914	0.0490094	0.0503143	0.170034	0.0215872	0.0751986
B3GNT4	0.0937784	0.0466084	0.0478494	0.0359342	0.0410593	0.0715147
B3GNT5	3.58024	6.00548	4.72869	5.3875	26.3463	12.7507
B3GNT6	0	0	0	0	0.257495	0.0543623
B3GNT7	0.771614	1.15049	0.524943	0.675814	1.20657	1.7933
B3GNT8	0.563899	0.605364	0.782608	1.31374	0.335776	0.481628
B3GNT9	0.0252994	0.100592	0.0258175	0.0969426	0.398769	0.231517
B3GNTL1	0.580491	0.639734	0.437845	0.686642	0.62987	1.03933
B4GALNT1	0.069236	0.0294949	0.0201868	0.00757999	0.173222	0.13074
B4GALNT2	0	0	0	0	0	0
B4GALNT3	0	0	0.020313	0	0	0
B4GALNT4	0	0	0	0	0	0
B4GALT1	82.7281	94.4639	75.7238	94.5376	78.8216	139.946
B4GALT2	0.494114	0.709447	0.504233	0.631118	1.82687	1.61888
B4GALT3	13.7613	14.3444	10.7791	10.8692	7.59932	7.53824
B4GALT4	11.9617	10.9297	15.9156	15.5487	16.175	13.0747
B4GALT5	17.4127	15.6394	28.9064	33.9989	16.1856	14.9823
B4GALT6	0.00535903	0.00532694	0	0.00410696	0.0234636	0.027245
B4GALT7	8.21489	10.2577	7.06676	8.76701	4.66686	5.31543
B4GAT1	3.96724	4.60073	3.37373	3.11635	2.86603	2.72284
B9D1	0.0865716	0.0143422	0	0.0221151	0.113712	0.0586833
B9D2	4.38966	3.2289	3.35966	3.33044	1.8835	3.79386
BAALC	0.192165	0.262645	0.220613	0.165677	1.36722	1.27004
BAAT	0.0193976	0	0	0	0.0169859	0
BABAM1	45.1359	44.1845	28.9508	33.4002	37.6438	38.1828
BABAM2	27.5272	26.2198	19.3087	19.7406	17.5236	20.4376
BACE1	1.86434	3.83065	1.6473	2.08216	3.07594	2.60072
BACE2	1.64938	2.48102	0.68518	0.727095	4.22429	3.23542
BACH1	19.6485	20.4832	39.6304	48.0666	10.9379	9.94222
BACH2	0.00370981	0	0	0	0	0.00377209
BAD	9.3371	7.05815	6.10496	7.36986	6.1199	10.4603
BAG1	12.5632	15.5441	10.8189	10.0884	18.5673	16.1158
BAG2	1.76432	1.5268	0.698998	0.747637	1.59948	0.907523
BAG3	5.85595	5.29172	4.29176	4.81417	5.26772	6.0896
BAG4	6.13215	7.14689	4.84974	5.6276	5.73218	4.72309
BAG5	4.54582	7.72953	4.05406	5.55005	5.74853	4.75458
BAG6	24.8792	27.9208	20.6206	23.5088	17.3149	16.5938
BAGE2	0	0	0	0	0	0
BAHCC1	0.0743857	0.0739402	0.0442802	0.061757	0.0705651	0.0441201
BAHD1	5.02484	6.26687	3.38183	4.44965	4.37649	4.83525
BAIAP2	3.0346	4.46244	1.95541	2.55337	4.65027	4.4136
BAIAP2L1	0.0186471	0.0185354	0.0380579	0.0285809	0.0326573	0
BAIAP2L2	0	0.0385302	0.0593341	0.014853	0.0509143	0.0197065
BAIAP3	0.0122753	0.0122018	0.0250534	0.028222	0.0214982	0.062407
BAK1	18.5993	18.0162	16.4071	18.5959	26.0017	21.8373
BAMBI	10.7971	2.28854	1.41779	1.64274	1.63372	3.87473
BANF1	33.7584	36.1279	21.8877	20.4028	31.1323	26.6455
BANF2	0	0	0	0	0	0
BANK1	0.0375088	0.0745684	0.172246	0.287454	0	0.0381385
BANP	1.84218	1.49326	1.09661	1.32775	1.81478	1.49403
BAP1	14.3586	14.7779	9.35472	10.4753	12.176	11.4066
BARD1	1.47849	1.67443	1.29853	1.3281	1.29467	0.862558
BARHL1	0	0	0	0	0	0
BARHL2	0	0	0	0	0	0
BARX1	0	0	0	0	0	0
BARX2	0	0	0	0	0	0
BASP1	10.3193	9.00994	39.9166	44.4041	29.3372	19.8152
BATF	12.2906	10.6989	9.87058	9.58629	60.4992	72.3198
BATF2	9.10907	8.35802	34.5904	37.2313	16.4132	9.02452
BATF3	15.6273	12.1976	13.4321	13.9856	112.413	76.4622
BAX	60.9962	56.8518	42.7902	43.6205	65.5713	66.6704
BAZ1A	11.0189	12.4417	24.072	27.9488	23.7475	15.0872
BAZ1B	7.39783	10.8157	5.63696	7.55673	10.4216	10.2455
BAZ2A	4.50952	5.95068	7.88579	10.4006	6.6293	5.47761
BAZ2B	3.52547	4.5354	3.29786	4.02052	3.3549	3.15181
BBC3	5.2088	3.58026	2.77083	2.71785	2.15928	2.61996
BBIP1	9.01337	7.24494	6.75651	5.50043	5.52977	6.3078
BBOF1	0.959091	0.557342	0.391492	0.37316	0.400541	0.435086
BBOX1	0	0	0	0.0406715	0	0
BBS1	2.80238	2.70485	1.51277	2.0387	1.63596	2.49841
BBS10	6.37935	6.79681	4.1126	4.75717	5.16806	3.94237
BBS12	3.23782	2.49476	5.31788	5.88769	1.5099	0.974017
BBS2	18.6353	17.2873	22.0633	22.6006	15.2093	19.0861
BBS4	20.0007	16.813	10.8871	11.8078	16.535	14.1589
BBS5	1.82088	2.13319	0.663632	0.681116	1.53754	0.705315
BBS7	1.83614	1.67121	1.55769	1.66145	1.98559	1.13592
BBS9	0.947476	1.13689	0.849472	0.793535	0.480025	0.619318
BBX	2.09702	3.12958	3.35517	4.38496	1.50057	1.40573
BCAM	0.538543	1.11029	0.101772	0.214003	0.436652	0.486742
BCAN	0	0.0474704	0	0.0243991	0.0278791	0.0323721
BCAP29	11.2478	9.82719	11.0948	10.0301	14.2478	14.6251
BCAP31	108.907	117.624	82.7192	79.7415	121.753	130.455
BCAR1	0.0530594	0.0527417	0.084227	0.0993979	0.010325	0.0539502
BCAR3	0.971632	1.19646	1.3763	1.63373	3.74617	2.60994
BCAS1	0	0	0	0	0.0163822	0.0190224
BCAS2	68.9596	43.7155	45.0401	36.4387	41.2681	39.2209
BCAS3	3.19466	3.03077	2.935	3.18763	2.37505	2.33211
BCAS4	0	0	0.0608506	0.0304653	0	0.0202102
BCAT1	8.1423	10.3779	8.46291	10.3561	3.6879	4.55186
BCAT2	2.66988	3.50802	1.91032	2.44591	5.34767	3.96284
BCCIP	16.6167	16.5575	10.1245	9.32925	11.6903	7.96304
BCDIN3D	4.17054	3.74776	1.6336	1.12995	2.988	2.50579
BCHE	0	0.0277088	0	0	0	0
BCKDHA	27.8523	30.2546	15.9828	19.2459	12.0933	13.65
BCKDHB	0.756101	1.01999	0.496018	0.419804	1.60794	0.862933
BCKDK	20.3317	24.5568	15.3002	18.8675	29.6647	35.8602
BCL10	8.82402	9.83533	9.25301	9.3356	8.79219	7.37235
BCL11A	0.123232	0.187824	0.0083837	0.00629603	0.03597	0
BCL11B	0	0	0	0	0	0.00865039
BCL2	0.316293	0.864597	0.297941	0.279687	0.937427	0.303049
BCL2A1	283.464	85.1936	407.761	289.815	59.6084	66.6322
BCL2L1	42.7399	34.5407	31.101	33.0637	39.5103	36.5639
BCL2L10	0	0	0	0	0	0
BCL2L11	3.62726	4.19918	5.82566	7.78074	15.243	20.325
BCL2L12	3.98869	4.2391	3.43037	3.47973	2.43834	2.32116
BCL2L13	10.1554	10.002	9.78391	10.2081	10.6044	6.19932
BCL2L14	0	0	26.4044	23.3022	0.201156	0.10617
BCL2L15	0	0.0683944	0.0140431	0	0.0964023	0
BCL2L2	8.17551	10.7114	5.05921	5.84963	10.3044	11.5846
BCL2L2-PABPN1	0	0	0	0	0	0
BCL3	11.6398	8.09399	8.29647	9.72236	8.89615	12.1337
BCL6	8.5806	7.66754	13.5318	15.6066	4.47741	5.79119
BCL6B	0	0.0192979	0.0594351	0.0595131	0.0340006	0.0197401
BCL7A	0.379892	0.701289	0.0553816	0.19409	9.83719	6.10674
BCL7B	28.7105	27.9819	22.9358	22.5749	36.093	38.7589
BCL7C	5.38934	4.28565	3.13983	2.92868	6.84723	6.29681
BCL9	0.547822	0.811474	0.27404	0.493919	0.26337	0.283971
BCL9L	1.83443	2.15802	1.58003	2.24848	2.47093	2.04776
BCLAF1	15.295	20.6618	11.1887	13.3881	15.6416	11.2226
BCLAF3	1.03842	1.53461	1.15347	1.43668	1.64159	1.58846
BCO1	0	0	0	0	0	0
BCO2	0.159416	0.316922	0.1162	0.139623	0.498553	0.46312
BCOR	1.29416	2.65424	3.13448	4.94015	2.10154	1.69899
BCORL1	0.375028	0.559174	0.287031	0.479013	0.431025	0.349547
BCR	0.503851	0.559756	0.272207	0.386133	0.354695	0.351585
BCS1L	2.45618	4.01604	1.70731	1.71864	2.83655	2.51551
BDH1	0.760946	1.11896	0.648177	0.804859	0.666335	0.575495
BDH2	6.19223	3.37472	3.76963	2.91275	6.91815	10.0088
BDKRB1	0	0.104573	0	0	0	0
BDKRB2	0	0.016208	0	0	0	0
BDNF	0	0	0	0	0	0
BDP1	1.31721	2.13574	0.940418	1.23976	8.07406	2.74485
BEAN1	0.0877165	0.0317059	0.105788	0.079445	0.0977587	0.42973
BECN1	49.125	49.0682	43.8266	40.8955	46.0226	39.0859
BECN2	0	0	0	0	0	0
BEGAIN	0.0185009	0.00919506	0	0.00708921	0.00810031	0.0658403
BEND2	0	0	0	0	0	0
BEND3	0.263328	0.221482	0.165366	0.232852	0.266062	0.205961
BEND4	0	0	0	0	0	0
BEND5	0	0	0	0	0	0
BEND6	0	0	0	0	0	0.0116458
BEND7	0	0	0	0	0	0
BEST1	6.48317	7.38621	5.05101	6.09592	2.63111	5.03275
BEST2	0	0	0	0	0	0
BEST3	0	0	0	0	0.00809375	0.0187963
BEST4	0.0193757	0.0385193	0.0593173	0.133639	0.0169666	0.118206
BET1	17.452	15.5423	19.3462	17.482	14.8167	11.7549
BET1L	13.4462	14.9235	11.8905	13.9252	16.3489	15.4502
BEX1	0.714517	0.473492	0.0810165	0.0608422	2.01608	2.01809
BEX2	0	0	0	0	0.305745	0.11834
BEX3	25.1703	20.0458	2.93993	2.82759	11.1089	12.2311
BEX4	78.0968	78.0537	38.0776	33.3003	91.9459	78.9738
BEX5	0	0	0	0	0.117849	0
BFAR	16.2372	18.0178	11.3831	11.7887	16.6997	12.9198
BFSP1	0.0173957	0.0172916	0	0.0133315	0.0152329	0.0176878
BFSP2	0	0.0296083	0.0151983	0	0	0.0151434
BGLAP	0	0	0	0	0.0806542	0.0936525
BGN	0	0.0276975	0	0.0213542	0	0
BHLHA15	0	0	0	0	0	0
BHLHA9	0	0	0	0	0	0
BHLHB9	0	0	0	0	0	0
BHLHE22	0	0	0	0	0	0
BHLHE23	0	0	0	0	0	0
BHLHE40	11.954	11.6831	1.24854	1.47562	33.4582	33.0788
BHLHE41	63.619	74.2157	64.9218	71.3154	1.49023	3.47919
BHMG1	0	0	0	0	0	0
BHMT	0.0273739	0	0	0	0.0239704	0.0278335
BHMT2	0	0	0	0	0	0
BICC1	0.0121575	0.00402825	0	0	0	0.00412055
BICD1	0.209766	0.218681	0.224503	0.258779	0.134404	0.0832342
BICD2	1.96814	3.85028	2.49987	3.45789	3.9144	4.18333
BICDL1	0.0722801	0	0.0442562	0.0553928	0.607616	0.396866
BICDL2	0	0	0	0	0	0
BICRA	0.293712	0.226028	0.13536	0.363048	0.323566	0.452781
BICRAL	2.93095	3.89105	3.28204	4.31899	2.8852	2.38013
BID	35.6324	48.2569	37.1497	34.5039	116.608	74.7633
BIK	0	0	0	0	1.19475	0.876186
BIN1	3.82705	5.65003	3.67472	4.12093	2.24829	2.34792
BIN2	44.7685	56.7223	36.2479	40.7519	35.0612	37.9334
BIN3	10.9713	8.81013	11.4967	11.3786	8.03911	8.55104
BIRC2	20.2176	23.0472	15.2772	16.9942	37.7541	24.3747
BIRC3	6.15992	9.31596	8.2948	9.9218	84.4008	28.6779
BIRC5	1.14058	1.43608	0	0	0.0443897	0
BIRC6	2.07399	3.33449	1.99218	2.6935	3.83032	3.23399
BIRC7	0.300153	0.944792	0.0510499	0.0766754	0.0438056	0.101731
BIRC8	0	0	0	0	0	0
BIVM	1.07452	2.20622	0.647131	0.850475	1.9744	1.77318
BIVM-ERCC5	0	0	0	0	0	0
BLCAP	19.7176	23.8337	16.9892	17.9334	15.3277	14.469
BLID	0	0	0	0	0	0
BLK	0.019946	0	0	0	0.0349321	0
BLM	0.687448	1.28627	1.96702	2.2313	0.436728	0.520816
BLMH	6.85157	8.71428	5.00993	4.92004	7.72402	6.0615
BLNK	10.2176	13.8982	10.1289	11.0096	6.88868	5.79604
BLOC1S1	259.176	206.076	287.803	250.071	233.898	263.287
BLOC1S2	49.4352	38.0868	41.2732	32.9392	50.1698	44.8081
BLOC1S3	6.13045	6.82604	5.31625	5.80716	6.17462	4.52121
BLOC1S4	5.66601	6.7761	3.5686	3.96907	5.85307	6.34626
BLOC1S5	9.74834	9.56793	7.81805	7.41432	7.74072	4.59398
BLOC1S6	7.91662	11.1759	14.9824	17.1225	27.3652	28.5555
BLVRA	22.4057	15.348	55.521	46.2868	61.035	76.0221
BLVRB	78.5082	85.9849	66.4097	63.5968	106.831	139.086
BLZF1	19.2918	17.7267	17.6428	16.9254	19.9702	12.434
BMF	20.7539	29.1292	18.2264	24.4997	10.5604	12.2915
BMI1	0	0.0793295	0.0203604	0.0458711	0.0349423	0.0202868
BMP1	0.199286	0.198093	0.149136	0.335996	0.267579	0.459299
BMP10	0.0222588	0.0885022	0	0	0.428809	0.215009
BMP15	0	0	0	0	0	0
BMP2	1.64226	1.18136	0.926151	1.44073	1.41915	2.87827
BMP2K	30.4978	39.9574	18.5616	22.574	26.76	37.703
BMP3	0	0	0	0	0	0
BMP4	0.371784	0.8711	0.0541996	0.0814062	0.232542	0.0810056
BMP5	0	0	0	0	0	0
BMP6	0.253194	0.0719081	0.0369113	0.0138599	0.570121	1.63662
BMP7	0.0169771	0.101253	0.086624	0.0520426	0.0297326	0
BMP8A	0	0	0	0	0.00886743	0.0102965
BMP8B	0.0109583	0.0217854	0.0223655	0.0167961	0.0383834	0.0668539
BMPER	0	0	0	0	0	0
BMPR1A	1.90552	2.54585	2.27909	2.05701	2.20686	1.48959
BMPR1B	0	0	0	0	0.00938692	0
BMPR2	3.4877	4.72185	3.96935	4.73389	5.26529	5.00276
BMS1	3.86623	5.67895	2.60514	2.96294	5.39816	3.54721
BMT2	13.246	16.4627	8.57451	8.79421	6.96249	5.20731
BMX	0	0	0	0	0	0
BNC1	0	0.0129744	0	0	0.0114297	0
BNC2	0.0829144	0.175825	0.0141021	0.0211809	0.0605045	0.0955474
BNIP1	7.22546	8.28011	5.40092	4.97302	6.0047	4.49229
BNIP2	19.0294	23.8752	13.9332	14.7674	20.8955	16.7273
BNIP3	11.6503	13.2884	6.11548	4.59263	17.9081	28.7624
BNIP3L	47.3896	49.5988	34.9277	33.9186	38.7233	49.048
BNIPL	0	0.0496533	0	0.0191409	0.0437417	0
BOC	0	0	0.0219232	0.0246959	0	0
BOD1	7.18522	10.1907	3.90463	3.85007	6.9057	5.34574
BOD1L1	2.4466	3.87848	2.37349	3.18504	3.55583	3.07567
BOD1L2	0	0	0	0	0	0
BOK	0.139853	0.185354	0	0.0357261	0.122465	0.260702
BOLA1	3.10503	3.45681	2.34477	2.71272	2.1208	2.52573
BOLA2	0	0	0	0	0	0
BOLA2-SMG1P6	0.0996624	0.594393	0.339011	0.0509184	0.378174	0.168893
BOLA2B	0	0	0.137338	0	0	0
BOLA3	27.1763	21.3653	21.4299	16.8509	14.9274	12.1834
BOLL	0	0	0	0	0	0
BOP1	1.0433	2.55059	0.316522	0.777937	1.1605	0.716767
BORA	4.12877	4.35922	3.40558	3.37726	3.07217	2.06641
BORCS5	0.737368	0.95982	1.05704	1.23109	1.276	0.963962
BORCS6	8.00909	7.4991	8.97582	9.42602	5.98009	8.79795
BORCS7	18.1556	18.438	12.2751	12.1261	12.4036	10.0018
BORCS8	5.49406	5.1418	2.5246	2.9547	4.78283	4.9656
BORCS8-MEF2B	0	0	0	0	0	0
BPGM	14.4802	11.7476	10.8652	9.22037	23.8912	17.944
BPHL	3.53296	3.60936	0.968093	1.05293	4.81242	3.02683
BPI	0.143169	0.106734	0.292202	0.438878	0.0940263	0.145573
BPIFA1	0	0	0	0	0	0
BPIFA2	0	0	0	0	0	0
BPIFA3	0	0	0	0	0	0
BPIFB1	0	0	0	0	0	0
BPIFB2	0	0	0	0	0	0
BPIFB3	0	0	0	0	0	0
BPIFB4	0	0	0	0	0	0
BPIFB6	0	0	0	0	0	0
BPIFC	0.0295232	0	0	0	0	0
BPNT1	6.41576	6.28803	5.30007	5.48148	11.2676	5.86565
BPTF	1.43654	2.32952	1.02724	1.45449	2.33222	2.28694
BPY2	0	0	0	0	0	0
BPY2B	0	0	0	0	0	0
BPY2C	0	0	0	0	0	0
BRAF	1.70655	2.28087	1.40025	1.59503	1.83767	1.58278
BRAP	6.29138	7.6576	6.3547	6.34665	8.39022	7.14768
BRAT1	2.12021	2.67425	1.47272	1.91159	1.65378	1.9203
BRCA1	0.4987	1.01949	0.326472	0.468718	0.395497	0.392264
BRCA2	0.865503	1.17697	1.28804	1.61677	2.19473	1.38116
BRCC3	5.8626	7.98849	5.93009	5.8747	7.0013	5.17531
BRD1	0.909488	1.39211	0.785764	0.932182	0.952759	0.816964
BRD2	30.9445	33.9188	26.6806	31.5138	29.1104	23.5438
BRD3	2.2457	3.01194	1.71054	2.19039	1.48663	1.3329
BRD3OS	1.73708	2.02438	1.13083	1.26238	1.67846	1.279
BRD4	2.80471	3.23398	2.65607	3.63969	2.18092	2.45635
BRD7	12.3637	13.9734	11.3168	12.1934	11.2068	8.50845
BRD8	4.9413	6.33162	5.65235	6.36724	6.07557	6.28403
BRD9	1.90374	2.97367	1.87796	2.32738	2.78634	2.34127
BRDT	0	0	0	0	0	0
BRF1	1.46385	1.60059	1.12037	1.4023	1.07125	0.956843
BRF2	10.5047	9.2514	6.52969	6.26729	9.34847	8.80235
BRI3	47.407	53.6849	43.9931	39.9631	40.8286	43.9797
BRI3BP	1.39663	1.60913	1.06892	1.53251	1.19519	1.58145
BRICD5	0.46464	0.593817	0.7451	0.305214	0.581242	0.87739
BRINP1	0	0.0212844	0	0	0	0
BRINP2	0	0	0	0	0.00838831	0
BRINP3	0	0	0	0.00687185	0	0
BRIP1	0.268618	0.289734	0.804861	0.871617	0.770721	0.203393
BRIX1	17.6866	19.6113	11.9045	8.11614	15.4405	8.80046
BRK1	191.978	167.055	126.786	107.969	185.486	175.971
BRMS1	54.4271	42.9903	38.0706	36.47	38.1198	41.4338
BRMS1L	5.54289	5.31164	3.38275	3.40107	2.10963	1.27085
BROX	12.3672	15.0961	13.2194	14.3593	12.7724	13.7974
BRPF1	3.57122	4.04735	2.41576	2.79905	3.2575	2.68212
BRPF3	3.06797	4.16216	3.1308	4.20456	2.77403	2.73336
BRS3	0.0968646	0	0	0	0	0
BRSK1	0	0.0619912	0.0636418	0.0637253	0.145628	0
BRSK2	0.0111512	0	0.0113795	0	0	0.0226768
BRWD1	1.74997	2.40387	1.21695	1.7832	2.80494	1.92599
BRWD3	1.02766	1.52173	1.22169	1.4574	1.10399	0.985667
BSCL2	12.5308	15.1523	11.7328	11.8059	11.7646	12.3471
BSDC1	15.5898	14.1122	8.53931	9.67129	15.9825	12.2301
BSG	63.5119	63.9282	46.908	55.9336	51.0036	63.4141
BSN	0.0385935	0.0127875	0.00437598	0.0131452	0.018775	0.0130805
BSND	0	0	0	0	0	0
BSPH1	0	0	0	0	0	0
BSPRY	0	0	0.265986	0.0221946	0.101441	0.0294472
BST1	13.2101	12.6075	4.53831	4.36115	4.89349	7.0506
BST2	547.277	415.36	322.658	310.249	533.807	373.526
BSX	0	0	0	0	0	0
BTAF1	2.94186	4.98414	3.59921	4.90143	5.63608	3.09867
BTBD1	27.9055	37.1083	25.9131	25.6024	42.2355	28.5217
BTBD10	17.7493	16.1317	11.5929	11.8743	17.2628	13.479
BTBD11	0.0392537	0	0.0240345	0.0541486	0	0.0399127
BTBD16	0	0	0	0	0.016066	0.0186552
BTBD17	0	0	0	0	0	0
BTBD18	0	0	0	0	0	0
BTBD19	0.786607	0.804237	0.504564	0.56838	0.728166	0.982628
BTBD2	7.07858	6.85839	3.85951	3.64262	3.17756	3.58572
BTBD3	2.10967	2.13383	1.63669	1.87206	2.39834	1.91929
BTBD6	7.93265	9.57482	6.77803	7.189	10.6401	9.37813
BTBD7	2.08456	3.18237	2.46848	2.92245	2.77857	2.54637
BTBD8	0.0948508	0.612838	0.338776	0.581521	0.124586	0.0964432
BTBD9	1.25463	1.32881	1.25237	1.47374	0.863558	0.841178
BTC	0	0	0	0	0	0.0162541
BTD	2.31431	1.90506	2.07879	2.12925	1.41437	1.59329
BTF3	199.332	181.255	124.017	106.404	159.819	154.433
BTF3L4	32.5003	27.8664	15.6128	14.1648	16.1851	18.5387
BTG1	77.9689	66.0337	76.8795	73.9846	126.767	97.0158
BTG2	65.9619	72.3393	52.5059	57.9381	36.9456	51.8286
BTG3	23.4843	20.204	29.4566	28.1281	25.4814	21.3807
BTG4	0	0	0	0	0	0
BTK	44.1123	51.6507	40.1192	42.4482	37.098	34.938
BTLA	0.0314282	0	0	0.0120427	0	0
BTN1A1	0.0172903	0	0	0	0	0
BTN2A1	23.6533	22.5704	16.5023	19.5925	30.2232	26.9009
BTN2A2	3.52429	3.3309	5.20308	5.83348	2.5043	1.57144
BTN3A1	5.27427	6.28148	20.296	24.1394	4.17524	1.71012
BTN3A2	5.52775	6.10333	23.898	25.6839	4.53612	2.4064
BTN3A3	1.39058	1.58619	9.81709	9.50386	0.958179	0.27815
BTNL10	0	0	0	0	0	0
BTNL2	0	0	0	0	0	0
BTNL3	0	0	0	0	0	0
BTNL8	0.0131277	0	0	0.0402424	0.10346	0.0133481
BTNL9	0	0	0	0	0	0
BTRC	2.50928	3.15636	2.45824	2.43349	3.02827	2.69057
BUB1	1.80686	2.37601	0.960344	1.1395	0.708697	0.248787
BUB1B	0.786397	1.21798	0.186628	0.0840929	0.176159	0.0371907
BUB1B-PAK6	0	0	0	0	0	0
BUB3	26.7648	29.8779	21.1985	20.0372	29.5294	20.8197
BUD13	8.3316	9.86903	7.13241	6.75749	9.26149	8.30675
BUD23	23.3872	26.9256	17.4213	13.4234	18.4488	16.9068
BUD31	38.5554	25.4852	21.8804	16.8961	28.04	29.3251
BVES	0.594578	1.34428	0.74952	0.687962	2.24595	1.82554
BYSL	2.23531	3.04233	0.772059	0.922416	2.34886	1.3637
BZW1	30.6655	30.4819	23.8923	23.4724	44.3583	28.0982
BZW2	7.99673	10.2153	3.87792	3.21614	22.4831	23.217
C10orf105	0	0	0	0.0168177	0	0
C10orf111	0	0.0793758	0.0814892	0.0305986	0.0349627	0.0405973
C10orf113	0	0	0	0	0	0
C10orf120	0	0	0	0	0	0
C10orf126	0	0	0	0	0	0
C10orf142	0	0	0	0	0	0
C10orf143	0.872893	1.07591	0.926399	0.802744	0.550342	0.532529
C10orf25	0.169393	0.231521	0.453763	0.762673	0.482079	0.430593
C10orf53	0	0	0	0	0	0
C10orf55	0.544646	0.812078	0.30569	0.229568	0.524622	0.60917
C10orf62	0	0	0	0	0	0
C10orf67	0.00686201	0.0204628	0	0	0	0
C10orf71	0	0	0	0	0	0
C10orf82	0	0	0	0	0	0
C10orf88	2.70458	3.39354	1.80981	1.73291	2.91186	2.0963
C10orf90	0.014012	0.0696407	0.0428969	0.0966449	0.0613494	0.0142473
C10orf95	0.139758	0.138921	0.09508	0.0714036	0.122381	0.331577
C10orf99	0	0	0	0	0	0
C11orf1	5.60143	3.08654	3.35512	2.84627	3.57211	3.09536
C11orf16	0	0	0	0	0	0
C11orf21	0.51934	0.51623	2.89077	4.16094	0.186042	0.120013
C11orf24	5.74644	5.68606	4.77125	5.42475	8.18837	6.58656
C11orf40	0	0	0	0	0	0
C11orf42	0	0	0	0	0	0
C11orf44	0	0	0	0	0.0168949	0.117706
C11orf45	4.51895	5.87266	1.9379	2.37166	2.00164	1.55544
C11orf49	1.35088	1.40248	1.09263	1.01226	1.13911	1.05815
C11orf52	0	0	0	0	0	0.0610384
C11orf53	0	0	0	0	0	0
C11orf54	5.32246	5.01788	4.86031	4.56673	3.69973	3.22478
C11orf58	44.3807	37.9118	36.3351	32.4419	34.3042	26.3476
C11orf65	0.273997	0.144189	0.19737	0.284092	0.155249	0.114717
C11orf68	18.7318	18.1836	11.1917	13.3468	15.7114	17.3959
C11orf71	5.84312	6.50753	3.55893	3.49327	6.59	5.03915
C11orf74	11.8573	7.85753	6.38995	4.83279	4.70542	5.64437
C11orf80	1.20629	1.16982	0.450363	0.450954	2.00956	2.72232
C11orf86	0	0.0571639	0	0	0	0
C11orf87	0	0	0	0	0	0
C11orf88	0	0	0	0	0	0
C11orf91	0	0	0	0	0.0670314	0.116751
C11orf94	0	0.18435	0	0	0	0.188574
C11orf95	0.281927	0.280239	0.0250175	0.112726	0.300543	0.21188
C11orf96	0.0515322	0	0	0	0.0451251	0.157192
C11orf97	0	0	0	0	0	0
C11orf98	0.104961	0.208666	0.107111	0	0.183822	0.106724
C12orf10	11.5466	13.661	7.29975	9.32372	12.1825	12.1414
C12orf29	2.54785	2.65094	2.52713	1.6971	2.60639	1.35584
C12orf4	11.1252	13.7634	10.6933	9.34395	12.0589	8.05594
C12orf40	0	0	0	0	0	0
C12orf42	0	0	0	0	0	0
C12orf43	4.2698	4.05665	2.91285	3.70611	3.18119	2.11078
C12orf45	50.0608	33.9031	13.4732	8.43182	88.0586	145.432
C12orf49	14.6333	16.3911	10.1044	10.7006	16.404	15.0756
C12orf50	0	0	0	0	0.0131503	0.0152696
C12orf54	0.0710273	0.070602	0	0.108865	0.0310981	0
C12orf56	0.219041	0.311043	0.191595	0.0239808	0	0.031817
C12orf57	20.9456	14.8805	27.5365	24.5358	12.1725	18.9309
C12orf60	0.614001	0.470822	0.787694	0.591546	0.768086	0.588635
C12orf65	4.19269	4.10916	3.43883	4.23411	3.74002	2.68932
C12orf66	0.642499	0.655912	0.265807	0.292771	0.562615	0.441409
C12orf71	0	0	0	0	0	0
C12orf73	2.00549	1.86058	0.994041	1.22954	2.57567	2.11684
C12orf74	0	0	0	0	0	0
C12orf75	0.0500987	0.199195	0.0511246	0.0383938	0.482567	0.662217
C12orf76	3.80574	3.33991	4.30354	4.09898	12.9099	11.7484
C12orf77	0	0	0	0	0	0
C12orf80	0	0	0	0	0	0
C13orf42	0	0	0	0	0	0
C13orf46	0	0.028546	0.058612	0.0770293	0.0125737	0
C14orf119	40.6751	31.9493	23.1932	19.6994	68.2614	65.5546
C14orf132	0	0.00731924	0	0	0	0
C14orf177	0	0	0	0	0	0
C14orf178	0	0.105302	0	0.162371	0	0.107715
C14orf180	0	0	0	0	0	0
C14orf28	2.56234	2.72731	1.66607	1.68564	2.46217	2.23646
C14orf39	0	0	0	0	0	0.0205869
C14orf93	1.52077	1.74423	0.883398	0.986163	0.768283	1.04673
C15orf32	0	0	0	0	0	0
C15orf38-AP3S2	0	0	0	0	0	0
C15orf39	9.33694	8.3898	11.0583	14.6782	4.53473	4.43249
C15orf40	2.36526	2.27985	2.09187	1.87856	2.83689	2.43412
C15orf41	0.9503	1.2726	1.01017	0.991264	1.12109	0.818633
C15orf48	836.082	470.608	1430.21	1078.14	600.896	956.649
C15orf53	0	0	0.0341832	0	0	0
C15orf56	0	0	0	0.0492913	0	0
C15orf59	0	0	0	0	0	0
C15orf61	0.844223	1.15386	0.699978	0.485236	0.600647	0.375549
C15orf62	0.0274949	0.0546605	0	0.0210711	0.120382	0
C15orf65	2.91212	2.08055	1.39301	0.697419	0.478134	0.647721
C16orf45	2.3328	2.13767	1.41346	2.17885	2.55344	2.46462
C16orf46	0.187621	0.41962	0.143597	0.197706	0.164294	0.214618
C16orf47	0	0	0	0	0	0
C16orf54	0.0263413	0.157102	0	0	0.207596	0.267836
C16orf58	10.1935	12.4297	5.75969	6.39494	6.36968	5.98623
C16orf70	9.17562	12.1609	5.26698	5.49364	9.24837	8.43881
C16orf71	0.18415	0.0228809	0.117451	0.123485	0.0201568	0.0702157
C16orf72	7.22505	7.90745	6.01361	6.66173	9.27263	10.2849
C16orf74	0	0	0	0	0	0
C16orf78	0	0	0	0	0	0
C16orf82	0	0	0	0	0	0
C16orf86	0.772104	1.16058	0.730263	1.31331	0.511202	0.765919
C16orf87	1.62478	1.48658	0.913816	0.792384	1.35001	1.16395
C16orf89	0.121824	0.151369	0.217558	0.0466809	0	0.12387
C16orf90	0	0	0	0	0	0
C16orf91	5.80786	6.60775	3.64177	3.59292	5.51467	6.68801
C16orf92	0	0	0	0	0	0
C16orf95	0.825226	0.937468	0.360911	0.677596	1.13555	0.599343
C16orf96	0.0318006	0.0632203	0	0.0121854	0	0.0161672
C16orf97	0	0	0	0	0	0
C17orf100	0.965106	1.13375	0.268601	0.40343	0.46097	0.579865
C17orf102	0	0	0	0	0	0
C17orf107	0.111023	0.0662151	0.0679782	0.0850843	0.116663	0.451549
C17orf112	0	0	0	0	0	0
C17orf113	0.121231	0.0602525	0.0618567	0.0929069	0.0796184	0
C17orf47	0	0	0	0	0	0
C17orf49	166.578	134.995	153.439	147.639	117.596	137.241
C17orf50	0	0	0	0	0	0
C17orf51	0.0892663	0.18553	0.0414065	0.0808487	0.191866	0.0330055
C17orf53	0.282455	0.501364	0.55589	0.386541	0.388672	0.307711
C17orf58	8.69638	8.38367	9.72177	10.315	102.709	149.299
C17orf64	0.206877	0.0822552	0.0844453	0	0.072462	0.25242
C17orf67	0.502458	0.732526	0.615297	0.564763	0.967969	0.613073
C17orf75	2.19615	1.95766	2.54476	2.48657	2.02235	2.11777
C17orf77	0	0	0	0	0	0.0252024
C17orf78	0	0	0	0	0	0
C17orf80	6.79624	7.14937	5.70695	6.28277	6.25815	4.75667
C17orf82	0	0	0	0	0	0
C17orf97	0.186065	0.369902	0.189876	0.171112	0.195517	0.227027
C17orf98	0	0	0	0	0	0
C17orf99	0.0300548	0	0	0	0.157908	0.122238
C18orf12	0	0	0	0	0	0
C18orf21	12.186	12.8235	11.9615	9.85929	11.5784	8.9387
C18orf25	4.15862	4.62928	3.97079	4.37981	4.40821	3.89461
C18orf32	0.207002	0.0411525	0.126745	0.0317277	0.0725059	0.168382
C18orf54	0.326721	0.438871	0.288356	0.277456	0.38662	0.305271
C18orf63	0	0	0	0	0	0
C18orf65	0.494471	0.262139	0.134559	0.202104	0.173197	0.435737
C19orf12	3.0932	3.0281	4.8783	5.28698	5.0725	3.80276
C19orf18	0.224376	0.297377	0	0.171954	0.589437	1.06467
C19orf24	6.88171	12.6929	5.93023	6.09428	5.82522	7.15275
C19orf25	8.4579	7.46328	5.54208	6.84572	5.22339	6.75922
C19orf33	0.130851	0	0.13353	0.100279	1.14581	0.665237
C19orf38	21.7476	13.9604	25.5371	26.6796	4.54663	3.46188
C19orf44	0.402842	0.51255	0.31243	0.358119	0.409196	0.327684
C19orf47	0.792315	0.759839	0.643416	0.671342	0.547226	0.550316
C19orf48	6.33769	6.60261	3.23373	3.33917	3.86878	3.16008
C19orf53	64.6747	54.121	48.1179	40.343	55.514	54.9024
C19orf54	1.1872	1.87521	0.929379	1.05939	1.06807	1.12445
C19orf57	0.160061	0.141424	0.0725948	0.0545176	0.0155733	0.0180831
C19orf66	20.3577	20.3679	18.5778	21.6709	36.7935	28.9955
C19orf67	0	0	0	0	0	0
C19orf70	8.82553	10.8311	7.24526	6.19678	12.0025	11.6809
C19orf71	0	0.194357	0	0	0	0
C19orf73	0.183965	0.274294	0.187732	0.352459	0.402729	0
C19orf81	0	0	0	0	0	0
C19orf84	0.415386	0.516123	0.688825	0.716257	0.136402	0.369565
C1D	29.1008	26.1186	20.4505	16.8284	21.7489	17.125
C1GALT1	7.49416	6.92079	6.14049	5.84673	10.6787	7.9718
C1GALT1C1	32.0968	28.7606	39.4296	31.6494	26.3436	21.3795
C1GALT1C1L	0	0	0	0	0	0
C1QA	658.531	755.658	1432.11	1450.94	220.417	242.033
C1QB	539.435	640.456	4184.79	3881.52	771.996	634.709
C1QBP	86.6763	59.3099	50.2004	46.0875	41.3248	41.7622
C1QC	953.471	1151.53	2169.43	2319.13	805.737	807.151
C1QL1	0	0	0	0	0	0
C1QL2	0	0	0	0	0	0
C1QL3	0	0	0	0	0	0
C1QL4	0	0	0	0	0	0
C1QTNF1	0.141277	0.0702158	0.374844	0.259848	0.952582	4.79789
C1QTNF12	0.0958471	0.0476366	0	0	0.0839301	0
C1QTNF2	0	0	0	0	0	0
C1QTNF3	0.107321	0.0888984	0.109518	0.301571	0.10964	0.0727483
C1QTNF4	0	0.0248994	0	0	0.0219349	0.0254699
C1QTNF5	0	0	0	0	0	0
C1QTNF6	0.069196	0.114636	0.188301	0.182656	0.0471276	0.171986
C1QTNF7	0	0	0	0	0	0
C1QTNF8	0	0	0	0	0	0
C1QTNF9	0	0	0	0	0	0
C1QTNF9B	0	0	0	0	0	0
C1R	5.96361	3.91144	37.9859	38.4354	6.35645	10.5867
C1RL	21.1905	15.6114	25.4306	29.3126	15.4818	19.8917
C1S	46.1126	38.9952	227.863	208.36	40.0579	41.8249
C1orf100	0.0199112	0.019792	0.0203189	0	0	0
C1orf105	0	0	0	0	0	0
C1orf109	0.896062	2.00784	0.92991	1.09408	1.21023	0.694911
C1orf112	1.2778	1.46656	1.19642	1.06002	0.922827	0.763479
C1orf115	0.115133	0	0.0939922	0.0352934	0	0.117066
C1orf116	0.0619881	0.0739402	0.126515	0.142516	0.0217124	0.0126058
C1orf122	68.4348	48.1543	71.7437	68.5617	40.1932	71.7484
C1orf123	22.9971	21.6304	13.1219	12.9338	18.189	17.3488
C1orf127	0.145245	0.505315	0.14822	0.166966	0.148384	0.196912
C1orf131	10.4737	10.0813	6.72246	5.37535	9.54502	6.89091
C1orf141	0	0	0	0	0	0
C1orf146	0	0	0	0	0	0
C1orf158	0	0	0	0	0	0
C1orf159	0.250878	0.428615	0.32802	0.354486	0.219686	0.223204
C1orf162	25.0541	20.2024	12.8173	11.2719	4.45547	6.98425
C1orf167	0	0	0.027491	0.0344088	0.00786328	0.0182611
C1orf174	3.55298	4.35895	3.85439	3.97392	3.92407	3.46617
C1orf185	0	0	0	0	0	0
C1orf189	0	0.0963527	0.0989182	0.148572	0	0.197121
C1orf194	0	0	0	0	0	0
C1orf195	0.0409789	0	0	0	0.0358839	0
C1orf198	1.46168	2.28759	0.967964	1.17977	2.16502	2.41907
C1orf21	6.24066	5.93272	6.80883	6.43618	1.40688	1.80237
C1orf210	0	0	0	0	0	0
C1orf216	4.33727	6.95503	2.02515	2.49295	6.34195	5.74144
C1orf226	0.0317048	0.031515	0	0.0364461	0.0277628	0.0161185
C1orf229	0.0303077	0.0602525	0.0309284	0	0	0.0616331
C1orf232	0	0	0	0	0	0
C1orf35	2.72592	2.89974	1.85449	1.64924	2.80576	2.86893
C1orf43	133.972	114.212	85.9115	81.2789	117.705	95.8508
C1orf50	7.82112	11.5944	6.26118	7.07891	9.21032	11.7915
C1orf52	2.49751	2.41665	1.64648	1.76156	2.78051	2.20235
C1orf53	1.70336	2.19114	0.715745	0.998239	1.31609	0.815037
C1orf54	69.9083	51.5884	84.7892	55.8336	41.6472	47.5267
C1orf56	0.0929821	0.277276	0.0948862	0.106887	0.407107	0.378173
C1orf61	0.0833216	0.248468	0.793594	0.723686	0.0608016	0.0988406
C1orf68	0	0	0	0	0	0
C1orf74	1.45186	1.4852	1.06445	1.12346	0.77762	0.458637
C1orf87	0	0	0	0	0	0
C1orf94	0	0	0	0	0	0
C2	163.719	141.37	229.708	245.103	156.176	178.342
C20orf141	0	0	0	0	0	0
C20orf144	0	0	0	0	0	0
C20orf173	0	0	0	0	0	0
C20orf194	2.26386	4.5184	2.57503	3.84704	4.60729	4.37628
C20orf196	1.76269	1.85026	0.849029	0.832132	0.814985	0.817283
C20orf197	0.0554854	0.101821	0.00871102	0.0392511	0.0186872	0.0520772
C20orf202	0.0426651	0	0	0	0.112081	0.0867628
C20orf203	0.0119141	0.0118428	0.0121581	0.0273917	0.0208656	0
C20orf204	0.023159	0.0230203	0	0	0	0
C20orf27	1.93193	4.46853	1.1374	1.48056	1.26879	1.13329
C20orf78	0	0	0	0	0	0
C20orf85	0	0	0	0	0	0
C20orf96	4.89428	4.44193	2.5624	2.64187	5.44105	7.61613
C21orf140	0	0	0	0	0	0
C21orf2	1.92378	2.01969	1.08085	1.6731	0.794977	1.01101
C21orf58	0.119485	0.128667	0.10161	0.053415	0.0697525	0.0809938
C21orf59-TCP10L	0	0	0	0	0	0
C21orf62	0	0	0	0	0	0
C21orf91	1.965	2.12852	1.95382	2.37469	1.12506	0.730034
C22orf15	0	0	0	0	0	0
C22orf23	0.0600042	0	0.0306165	0.0229925	0	0.0305058
C22orf24	0	0.0851377	0.0874045	0	0	0
C22orf31	0	0	0	0	0	0
C22orf34	0	0	0	0	0	0
C22orf39	5.42861	6.32393	3.25869	3.63319	5.33441	4.64558
C22orf42	0	0.0278677	0	0.0214854	0	0
C22orf46	2.83352	3.14455	1.98382	2.53984	2.55031	2.41428
C2CD2	0.235411	0.60667	0.524951	0.60805	0.473362	0.319151
C2CD2L	3.22646	4.30431	3.46582	4.57926	3.30857	2.90292
C2CD3	1.56188	2.38909	1.80277	2.2603	1.89883	2.1663
C2CD4A	0	0	0	0.0152238	0	0
C2CD4B	0	0	0	0	0	0
C2CD4C	0	0	0	0	0	0
C2CD4D	0	0	0	0	0	0
C2CD5	8.81499	14.3472	5.72094	7.09039	6.71312	5.34479
C2CD6	0	0	0	0	0	0
C2orf15	0.0418562	0.0416055	0.0854266	0	0.109956	0.0425589
C2orf16	0	0	0	0	0	0
C2orf27A	1.20737	1.04693	1.75639	2.02775	1.07975	0.496281
C2orf27B	0	0	0	0	0	0
C2orf40	0	0	0	0	0	0
[truncated: 18,031 more rows]

## Sheet: Figure3
Figure 3F
FACS Nucleocapsid+ in lung cells
NC			No macrophage			M0			M1			M2
2.4	1.5	1.8	31.6	36.1	28.8	21.6	24.9	22.2	18.4	19.9	20.6	10.3	15.9	12.4
Table Analyzed	Anti-N					Number of families	1
Data sets analyzed	A-E					Number of comparisons per family	10
						Alpha	0.05
ANOVA summary
F	73.6					Tukey's multiple comparisons test	Mean Diff.	95.00% CI of diff.	Significant?	Summary	Adjusted P Value
P value	<0.0001					Mock vs. No macrophage	-30.27	-36.41 to -24.12	Yes	****	<0.0001	A-B
P value summary	****					Mock vs. M0	-21	-27.14 to -14.86	Yes	****	<0.0001	A-C
Significant diff. among means (P < 0.05)?	Yes					Mock vs. M1	-17.73	-23.88 to -11.59	Yes	****	<0.0001	A-D
R square	0.9672					Mock vs. M2	-10.97	-17.11 to -4.824	Yes	**	0.0011	A-E
						No macrophage vs. M0	9.267	3.124 to 15.41	Yes	**	0.004	B-C
Brown-Forsythe test						No macrophage vs. M1	12.53	6.390 to 18.68	Yes	***	0.0004	B-D
F (DFn, DFd)	1.018 (4, 10)					No macrophage vs. M2	19.3	13.16 to 25.44	Yes	****	<0.0001	B-E
P value	0.4436					M0 vs. M1	3.267	-2.876 to 9.410	No	ns	0.449	C-D
P value summary	ns					M0 vs. M2	10.03	3.890 to 16.18	Yes	**	0.0022	C-E
Are SDs significantly different (P < 0.05)?	No					M1 vs. M2	6.767	0.6237 to 12.91	Yes	*	0.0298	D-E
Bartlett's test						Test details	Mean 1	Mean 2	Mean Diff.	SE of diff.	n1	n2	q	DF
Bartlett's statistic (corrected)						Mock vs. No macrophage	1.9	32.17	-30.27	1.867	3	3	22.93	10
P value						Mock vs. M0	1.9	22.9	-21	1.867	3	3	15.91	10
P value summary						Mock vs. M1	1.9	19.63	-17.73	1.867	3	3	13.44	10
Are SDs significantly different (P < 0.05)?						Mock vs. M2	1.9	12.87	-10.97	1.867	3	3	8.309	10
						No macrophage vs. M0	32.17	22.9	9.267	1.867	3	3	7.021	10
ANOVA table	SS	DF	MS	F (DFn, DFd)	P value	No macrophage vs. M1	32.17	19.63	12.53	1.867	3	3	9.496	10
Treatment (between columns)	1539	4	384.7	F (4, 10) = 73.60	P<0.0001	No macrophage vs. M2	32.17	12.87	19.3	1.867	3	3	14.62	10
Residual (within columns)	52.26	10	5.226			M0 vs. M1	22.9	19.63	3.267	1.867	3	3	2.475	10
Total	1591	14				M0 vs. M2	22.9	12.87	10.03	1.867	3	3	7.602	10
Data summary						M1 vs. M2	19.63	12.87	6.767	1.867	3	3	5.127	10
Number of treatments (columns)	5
Number of values (total)	15
FACS Spike+ in lung cells
Mock			No macrophage			M0			M1			M2
1.7	1.4	1.6	30.2	29.3	26.7	20.1	18.5	24.7	20.8	15.4	16.7	14.5	14.8	13.2
Table Analyzed	Anti-S					Number of families	1
Data sets analyzed	A-E					Number of comparisons per family	10
						Alpha	0.05
ANOVA summary
F	67.18					Tukey's multiple comparisons test	Mean Diff.	95.00% CI of diff.	Significant?	Summary	Adjusted P Value
P value	<0.0001					Mock vs. No macrophage	-27.17	-32.85 to -21.48	Yes	****	<0.0001	A-B
P value summary	****					Mock vs. M0	-19.53	-25.22 to -13.85	Yes	****	<0.0001	A-C
Significant diff. among means (P < 0.05)?	Yes					Mock vs. M1	-16.07	-21.75 to -10.38	Yes	****	<0.0001	A-D
R square	0.9641					Mock vs. M2	-12.6	-18.28 to -6.918	Yes	***	0.0002	A-E
						No macrophage vs. M0	7.633	1.952 to 13.32	Yes	**	0.0088	B-C
Brown-Forsythe test						No macrophage vs. M1	11.1	5.418 to 16.78	Yes	***	0.0006	B-D
F (DFn, DFd)	0.8534 (4, 10)					No macrophage vs. M2	14.57	8.885 to 20.25	Yes	****	<0.0001	B-E
P value	0.5233					M0 vs. M1	3.467	-2.215 to 9.148	No	ns	0.3282	C-D
P value summary	ns					M0 vs. M2	6.933	1.252 to 12.62	Yes	*	0.0163	C-E
Are SDs significantly different (P < 0.05)?	No					M1 vs. M2	3.467	-2.215 to 9.148	No	ns	0.3282	D-E
Bartlett's test						Test details	Mean 1	Mean 2	Mean Diff.	SE of diff.	n1	n2	q	DF
Bartlett's statistic (corrected)						Mock vs. No macrophage	1.567	28.73	-27.17	1.726	3	3	22.25	10
P value						Mock vs. M0	1.567	21.1	-19.53	1.726	3	3	16	10
P value summary						Mock vs. M1	1.567	17.63	-16.07	1.726	3	3	13.16	10
Are SDs significantly different (P < 0.05)?						Mock vs. M2	1.567	14.17	-12.6	1.726	3	3	10.32	10
						No macrophage vs. M0	28.73	21.1	7.633	1.726	3	3	6.253	10
ANOVA table	SS	DF	MS	F (DFn, DFd)	P value	No macrophage vs. M1	28.73	17.63	11.1	1.726	3	3	9.093	10
Treatment (between columns)	1201	4	300.3	F (4, 10) = 67.18	P<0.0001	No macrophage vs. M2	28.73	14.17	14.57	1.726	3	3	11.93	10
Residual (within columns)	44.71	10	4.471			M0 vs. M1	21.1	17.63	3.467	1.726	3	3	2.84	10
Total	1246	14				M0 vs. M2	21.1	14.17	6.933	1.726	3	3	5.68	10
						M1 vs. M2	17.63	14.17	3.467	1.726	3	3	2.84	10
Data summary
Number of treatments (columns)	5
Number of values (total)	15

## Sheet: Figure 4B
id	M0MOCK_24h-A	M0MOCK_24h-B	M0V_24h-A	M0V_24h-B	M0MOCK_48h_A	M0MOCK_48h_B	M0V_48h-A	M0V_48h-B	M1MOCK_24h-A	M1MOCK_24h-B	M1V_24-A	M1V_24-B	M1MOCK_48h-A	M1MOCK_48h-B	M1V_48h-A	M1V_48h-B	M2MOCK_24h-A	M2MOCK_24h-B	M2V_24h-A	M2V_24h-B	M2MOCK_48h-A	M2MOCK_48h-B	M2V_48h-A	M2V_48h-B
IL10	6.9317	11.776	7.46976	5.57575	16.7875	12.019	14.9302	15.4447	0.600189	0.450732	1.04597	1.07338	13.8473	15.3233	2.09528	2.17691	9.96929	11.4051	18.7905	13.5591	13.8059	14.675	16.957	18.3649
CXCL6	0.948765	0.984087	9.01805	9.37953	5.84669	5.80861	19.2511	13.0591	2.06267	1.26452	3.39374	3.30244	6.38781	6.73118	0.871775	0.663375	4.69584	15.3512	18.1333	7.08184	3.57561	3.6394	3.12463	1.29836
CXCL8	3543.81	2534.22	7243.08	7265.93	3013.59	3845.82	3505.05	3414.03	2891.34	2340.03	5057.39	5334.77	34.9889	52.0265	1093.31	957.474	3643.59	2564.11	3662.14	1744.17	25.0672	21.8904	987.28	600.858
CCL4	664.444	423.754	1069.07	811.036	658.997	751.155	663.639	765.933	370.331	278.034	769.362	992.673	36.921	39.6964	12.5763	12.3749	258.572	633.244	420.624	151.987	40.6006	36.0613	250.186	171.634
CXCL3	14.9978	27.527	83.4749	102.365	55.5593	44.6078	111.274	72.1953	38.3226	35.2053	102.334	84.3341	3.26556	3.74939	23.8093	22.3146	8.06598	18.8519	13.12	6.66145	3.87199	2.92238	6.31067	7.08977
IL1B	1816.67	977.621	8653.15	9295.76	3223.19	3500.77	3632.64	3012.75	852.056	808.855	1487.13	1629.66	4.16229	6.59081	125.504	130.218	234.493	480.101	274.295	119.377	18.0735	12.931	130.988	90.999
IL1A	47.755	37.5623	138.905	151.387	80.4428	83.1055	87.95	81.0427	14.0292	13.988	25.014	21.5486	1.60066	2.51614	4.3408	3.37819	12.0384	28.479	16.4344	7.41883	0.738897	0.920809	8.96106	7.31925
CXCL5	77.3743	43.91	1015.46	1953.97	526.233	206.508	1201.97	819.099	137.96	145.006	203.368	170.192	1.52121	1.70598	40.9933	34.1584	13.0546	28.8627	62.0439	8.71579	1.59639	1.77567	5.65114	4.07222
CCL20	8.77786	6.70555	150.675	141.573	3.64174	6.17653	3.87669	3.39552	2.40529	1.4949	2.28756	2.69964	0.839064	0.90017	0.137413	0.290456	1.42342	1.57018	0.547258	0.558137	1.1027	0.757883	0.0843353	0.284241
CXCL1	56.3168	97.4696	253.914	283.749	254.864	204.186	461.163	312.453	226.953	217.68	686.065	709.387	92.3369	102.399	99.668	114.332	128.874	276.192	227.327	147.194	85.3377	74.828	150.889	133.076
CCL7	27.8777	18.0287	65.1877	33.3476	95.365	66.439	185.335	148.74	142.672	89.3833	336.05	384.607	57.0271	95.1072	82.9789	77.7204	91.9112	104.845	223.005	40.5286	3.35442	2.52966	174.433	208.497
CCL2	5136.17	5017.5	5076.38	3751.01	8355.86	6488.24	8425.37	7798.91	4084.35	3423.69	7150.03	8623.47	458.216	661.944	2464.65	2408.66	1220.52	1195.84	1875.86	1006.77	1269.92	1033	1949.99	2448.06
TNF	8.86059	13.191	14.9966	13.8216	10.1559	12.8683	16.4209	10.9934	42.9601	45.9058	63.1198	65.3441	1.32482	2.44206	24.024	28.2723	11.406	6.02008	8.24806	9.05293	7.54034	6.6192	7.16035	6.28316
IL32	77.5269	96.0198	67.6566	44.4912	22.1438	51.4988	24.1412	27.3406	236.529	238.981	259.454	357.338	1.43902	2.71805	108.278	112.336	88.2386	73.8228	68.3444	109.558	1.97235	1.52702	73.6795	46.946
IL6	3.82633	10.7036	15.8259	12.0039	5.33437	7.03345	9.1126	7.12404	59.9785	61.6596	66.7483	73.5636	1.34138	1.57471	15.6602	13.7488	3.64354	1.74331	1.8101	1.25123	0.819514	0.569913	1.5621	0.877475
CXCL10	110.362	243.682	69.2272	3.47418	0.4117	3.20763	2.36854	1.82869	6475.42	5195	6059.36	6479.32	0.207499	0.290877	1354.36	1073.39	45.6838	4.17732	15.9696	4.63768	0.381775	1.08994	3.38701	2.36182
CXCL11	8.39456	15.6297	3.89187	0.745313	0.194827	0.619078	0.478232	0.356044	232.642	181.308	156.836	200.657	0	0	16.2458	10.7358	11.8658	2.16637	4.83663	2.13196	0.0321184	0.0305651	0.619019	0.645767
CXCL9	7.27815	13.9165	11.4178	13.1824	0.577719	1.63805	0.449063	0.351924	19447.1	17155.7	19186.1	13354.6	0	0	5935.97	5801.94	26.2011	57.9693	29.2431	43.9804	0	0	6.55561	7.89522
CCL3	650.603	488.38	1371.58	1061.54	510.364	530.082	620.117	568.618	979.372	840.451	1667.07	2200.48	47.6144	70.1201	80.5704	85.6895	353.165	658.994	482.762	225.92	128.405	85.7953	361.11	225.218
HMOX1	154	178.748	121.151	121.823	271.646	246.612	299.286	264.565	157.944	165.65	231.611	236.327	400.345	324.406	234.388	261.214	225.533	340.26	300.487	304.56	694.476	663.391	409.671	373.899
BLVRB	78.5082	85.9849	34.2564	29.2005	71.7167	67.9921	100.641	99.309	66.4097	63.5968	75.0338	99.7511	359.436	327.143	93.8051	103.425	106.831	139.086	141.652	142.664	522.449	461.055	187.398	129.545
BLVRA	22.4057	15.348	51.5854	27.4625	46.7668	52.7467	41.2263	47.0288	55.521	46.2868	48.9836	68.697	35.8095	38.6974	32.4048	33.4209	61.035	76.0221	78.8054	67.1359	42.4038	39.9687	102.548	115.606
JAK1	30.0323	41.4177	35.9654	34.7378	25.9472	28.7349	25.2524	29.454	27.5037	32.6564	26.5185	15.6373	32.2186	32.5053	33.0755	31.4477	80.6681	55.8692	62.935	75.9854	26.1241	28.6197	52.2007	45.9262
IL10RA	143.421	151.642	105.45	102.457	86.9012	113.13	119.831	111.202	122.786	151.098	149.298	107.578	138.844	138.5	149.612	155.796	242.655	225.424	193.539	195.825	95.7852	111.87	196.677	151
TIMP1	319.198	189.263	893.941	903.546	709.253	611.363	836.371	672.821	141.481	119.733	163.726	231.098	285.041	266.437	211.399	214.301	416.81	857.766	790.876	668.493	265.06	212.948	615.865	452.568
IL10	6.9317	11.776	7.46976	5.57575	16.7875	12.019	14.9302	15.4447	0.600189	0.450732	1.04597	1.07338	13.8473	15.3233	2.09528	2.17691	9.96929	11.4051	18.7905	13.5591	13.8059	14.675	16.957	18.3649
CCR5	2.82263	2.78715	4.94021	4.4427	6.47835	5.32707	5.47201	5.34512	6.29499	6.28893	5.28144	4.1393	7.41586	8.04663	3.77667	3.90795	0.834808	1.21643	0.611344	0.183381	5.12862	5.77894	0.232757	0.152537
CCR1	239.931	212.54	271.29	221.202	276.716	282.427	253.98	271.492	237.72	226.031	237.472	188.445	109.923	122.925	234.69	235.037	116.762	118.885	143.635	74.9132	167.545	186.591	107.099	111.05
TLR7	2.01521	5.58699	1.54511	1.89002	2.70772	2.17551	2.16678	2.49453	1.94456	1.90159	1.55821	1.10918	0.950238	0.728792	2.37569	2.58429	0.0960354	0.0278781	0.0659329	0.0537948	3.80252	5.08378	0.0853489	0.111867
TLR8	46.7415	55.7419	62.5696	61.9759	35.9812	47.0959	32.9529	38.2501	192.282	208.388	176.593	103.588	6.80611	6.77015	175.029	165.073	21.2825	11.8391	20.4141	18.2881	13.6965	15.7672	10.7744	15.7324
TLR4	29.0265	44.9852	20.2435	21.1316	32.8967	33.4707	33.524	39.4546	76.0093	80.2339	65.7138	38.9774	34.7424	36.8854	73.392	70.3952	17.6015	17.2846	23.7644	15.8172	46.2642	57.1032	21.066	28.759
TLR2	155.951	147.295	249.868	224.145	209.571	220.531	233.999	253.625	79.9755	86.5472	82.1937	69.765	9.90784	12.6177	72.3766	71.4941	65.8597	105.868	80.2156	52.4972	12.7603	13.1153	49.2402	55.0405
CCR2	0	0	0.0382071	0.0809157	0.251704	0.131837	0.183882	0.0365068	0	0.0200904	0	0	3.23795	3.48413	0.0110804	0.0468424	0	0.0133277	0	0	0.810138	1.11883	0	0
MSR1	8.10075	15.9223	5.54406	4.18614	1.229	0.914865	2.17115	2.35941	2.94257	3.05256	3.70343	2.63274	1.39651	1.35323	6.82727	8.63463	7.10425	3.54068	12.2229	9.37337	3.57326	3.76854	9.11559	26.1223
CD206	13.8821	62.8357	9.03056	11.9362	69.8116	35.1092	53.5971	66.5816	8.3007	9.67891	10.7319	5.53541	530.185	569.55	13.8414	13.4037	61.5885	94.3288	117.084	109.789	239.408	274.648	119.723	236.396
CD36	12.3405	42.0487	2.78713	3.10792	14.1216	9.80043	17.3012	19.5004	4.827	4.80941	6.92022	6.44172	38.2385	34.4241	26.6441	26.8414	10.3038	7.89291	19.7201	23.0295	70.0704	79.3882	25.3548	51.7835
ITGB3	16.9479	12.7599	71.9006	80.2077	37.4269	49.7886	35.8204	36.7132	0.0998884	0.289342	0.257334	0.0833658	5.80529	7.5784	0.0709248	0.0499722	80.6566	113.177	81.5511	64.6529	1.37018	1.40422	28.3954	33.3845
FCGR2A	178.756	148.897	276.355	295.208	424.408	354.099	350.293	337.284	60.1809	58.9866	75.2556	72.8967	302.511	309.711	231.508	236.205	487.02	1356.64	1026.67	642.295	210.468	193.339	694.642	705.007
CASP3	23.576	20.8942	36.3449	26.4437	20.6848	28.8301	20.5972	21.9985	26.3501	26.4152	20.3499	20.364	18.1599	17.725	23.3019	21.8315	30.7474	18.6042	27.7555	25.4718	20.8849	20.1319	20.3241	19.8538
ANXA3	27.3232	4.91899	137.014	116.146	118.505	147.571	98.2597	98.4032	37.9395	35.2665	39.3302	40.3453	5.27093	4.09108	17.0907	13.7548	5.85187	30.6633	8.99125	2.9875	1.62589	2.57876	2.28216	1.87363
APAF1	1.60564	2.3715	3.30526	3.55597	2.93648	2.71695	3.73296	2.74551	2.62904	2.98936	3.38789	1.86968	4.02693	4.25991	3.48149	3.66327	1.97	2.49041	2.00693	3.25712	3.70592	5.12087	1.98611	2.45338
CASP8	12.2616	11.4313	12.6346	10.5665	13.0513	13.0485	13.4215	13.5406	11.6361	13.1077	11.7728	7.78236	9.34407	10.0627	14.6567	14.2517	7.38604	4.26833	7.49361	5.93784	8.40324	9.57941	5.24727	8.53535
CASP10	3.6347	4.47801	3.81012	2.82315	3.32366	3.20383	3.80151	4.18237	8.05562	9.8395	8.66726	5.53721	3.34462	3.3263	11.8922	11.6446	2.54623	1.81143	1.88106	1.79792	4.2059	4.53861	1.84856	2.11259

## Sheet: Figure 4D
id	M0MOCK_A	M0MOCK_B	24M0V_A	24M0V_B	M1MOCK_A	M1MOCK_B	24M1V_A	24M1V_B	M2MOCK_A	M2MOCK_B	24M2V_A	24M2V_B
A1BG	39	28	19	15	40	62	40	96	33	45	48	86
A1CF	0	0	0	0	0	0	0	0	0	0	0	0
A2M	9321	19191	5087	6949	5075	7433	4910	4169	29693	17121	24614	40363
A2ML1	0	0	0	0	0	0	0	2	0	0	0	0
A3GALT2	2	0	1	0	3	0	0	2	0	2	1	0
A4GALT	167	75	360	294	80	119	145	193	122	126	107	125
A4GNT	1	0	0	0	0	0	0	0	0	0	0	0
AAAS	413	475	311	265	277	423	298	365	600	434	399	556
AACS	52	81	54	64	42	89	57	56	94	72	59	70
AADAC	0	0	0	0	0	0	0	0	0	1	1	0
AADACL2	0	0	0	0	0	0	0	0	0	0	0	0
AADACL3	0	0	0	0	0	0	0	0	0	0	0	0
AADACL4	0	0	0	0	0	0	0	0	0	0	0	0
AADAT	5	4	0	1	0	3	0	0	2	1	1	0
AAED1	279	367	280	211	285	388	210	320	484	314	336	308
AAGAB	1019	1009	773	648	831	1076	627	861	1025	754	759	641
AAK1	243	430	317	330	329	570	336	324	482	820	429	914
AAMDC	444	223	302	250	273	314	224	504	488	474	331	376
AAMP	965	1075	692	578	1024	1382	982	1220	961	854	825	822
AANAT	0	0	0	0	0	1	0	0	0	0	0	0
AAR2	508	550	492	442	343	448	346	423	675	492	536	403
AARD	1	0	0	0	0	0	0	0	0	0	0	0
AARS	7215	7893	3117	2767	1792	3337	760	864	6620	4231	2323	2802
AARS2	333	334	198	172	206	316	294	249	151	105	130	181
AARSD1	0	0	0	0	0	0	0	3	0	0	0	0
AASDH	313	328	342	318	271	354	233	191	366	196	271	261
AASDHPPT	942	936	669	587	689	938	526	570	813	446	677	479
AASS	27	26	34	23	14	36	24	38	27	45	22	43
AATF	1104	1024	1032	744	886	1262	793	1257	1244	1017	937	827
AATK	6	17	3	6	0	10	8	10	17	17	48	27
ABAT	35	68	38	37	38	42	43	29	77	84	93	116
ABCA1	1823	1715	2739	3046	1726	2816	1399	883	1380	1807	998	1614
ABCA10	13	23	11	7	5	2	4	0	65	32	22	124
ABCA12	0	0	0	0	0	0	0	0	0	0	1	0
ABCA13	0	0	0	0	0	0	0	1	1	0	2	1
ABCA2	20	45	12	17	20	33	37	25	24	17	33	51
ABCA3	9	21	8	5	5	7	9	7	50	27	30	49
ABCA4	0	0	0	0	0	0	0	0	0	0	0	0
ABCA5	302	652	222	170	184	341	183	134	1065	515	519	1294
ABCA6	1	6	3	0	6	3	5	6	13	4	11	13
ABCA7	130	208	118	142	144	300	225	167	222	234	162	372
ABCA8	0	0	2	0	0	2	2	1	1	0	0	0
ABCA9	0	1	0	2	0	2	1	0	20	6	12	26
ABCB1	1	5	1	2	4	0	0	1	9	3	5	12
ABCB10	232	347	227	175	202	350	208	184	538	281	355	624
ABCB11	0	0	0	0	0	0	0	0	0	0	0	0
ABCB4	156	187	164	236	43	85	52	49	535	476	597	649
ABCB5	5	1	8	6	1	0	0	0	32	9	10	5
ABCB6	39	74	19	7	30	75	20	46	60	33	46	45
ABCB7	436	497	371	347	370	408	310	398	432	320	383	446
ABCB8	253	247	182	173	153	287	195	234	189	197	211	199
ABCB9	6	19	4	6	2	4	4	7	10	6	8	6
ABCC1	673	1092	722	695	461	802	511	353	821	815	637	1066
ABCC10	292	298	327	230	200	345	216	178	357	255	299	246
ABCC11	3	4	1	1	2	5	4	4	1	1	0	0
ABCC12	0	0	0	0	0	0	0	0	0	0	0	0
ABCC2	54	71	39	23	58	95	55	69	26	38	39	16
ABCC3	480	643	332	370	347	675	426	370	715	590	665	857
ABCC4	107	291	124	117	157	259	161	106	269	170	274	378
ABCC5	201	507	218	196	142	206	141	110	1244	1335	863	1113
ABCC6	9	15	10	18	41	81	53	48	3	3	8	3
ABCC8	0	0	0	0	0	0	0	0	0	0	0	0
ABCC9	0	0	0	0	0	0	0	0	0	0	0	0
ABCD1	346	341	203	193	417	603	437	454	394	316	378	362
ABCD2	0	0	0	0	0	0	0	0	16	3	10	15
ABCD3	307	440	314	285	243	392	278	227	317	229	358	316
ABCD4	497	578	503	389	443	696	427	547	549	579	375	553
ABCE1	542	1079	255	238	535	675	470	473	458	192	594	371
ABCF1	691	905	797	708	482	812	446	552	992	756	716	895
ABCF2	398	588	395	323	259	419	247	285	526	272	439	394
ABCF3	659	750	590	621	544	815	468	592	1160	842	967	1070
ABCG1	686	406	432	549	820	1192	499	509	375	488	186	379
ABCG2	7	24	6	4	1	1	3	0	29	10	27	39
ABCG4	0	1	0	0	1	0	0	1	0	1	0	3
ABCG5	0	0	0	0	0	0	0	0	0	0	0	0
ABCG8	0	0	0	0	0	0	0	0	0	0	0	0
ABHD1	1	0	0	0	2	1	0	2	0	0	0	0
ABHD10	237	332	131	88	209	301	161	177	222	79	182	178
ABHD11	129	181	110	85	123	136	91	144	113	78	98	126
ABHD12	1702	3435	639	574	1805	2429	1559	2398	4438	2149	3063	4977
ABHD12B	0	0	0	0	0	0	0	1	0	0	0	0
ABHD13	574	603	535	467	680	872	666	765	654	340	626	493
ABHD14A	28	40	17	13	20	30	25	59	40	26	30	34
ABHD14A-ACY1	0	0	0	0	0	0	0	0	0	0	0	0
ABHD14B	285	341	149	127	115	148	85	140	189	205	173	181
ABHD15	175	187	137	138	115	171	90	130	253	249	206	271
ABHD16A	805	836	758	741	966	1466	1052	1418	1164	931	1074	1109
ABHD16B	0	0	0	1	0	0	0	0	0	0	1	0
ABHD17A	233	206	169	167	123	169	261	258	153	193	301	262
ABHD17B	130	168	152	142	101	185	98	95	167	119	141	154
ABHD17C	5	1	3	4	0	6	2	1	14	7	8	10
ABHD18	218	259	232	211	212	314	180	169	295	215	252	225
ABHD2	518	913	424	628	756	1342	768	574	464	400	507	600
ABHD3	1506	1712	1458	1216	1609	2209	1471	1867	1636	1184	1435	1361
ABHD4	1211	1074	931	878	770	1153	608	711	1408	1428	988	810
ABHD5	1010	944	725	749	1390	1724	842	1023	968	801	654	481
ABHD6	322	409	217	203	102	163	96	106	468	271	374	450
ABHD8	370	315	198	213	161	272	198	300	186	247	261	290
ABI1	4589	4747	4141	3244	5925	7814	4274	4401	8454	4973	5652	4858
ABI2	193	216	165	144	99	148	93	91	263	264	190	272
ABI3	71	271	7	12	151	243	268	491	140	30	116	299
ABI3BP	0	0	0	2	0	12	0	0	0	0	0	1
ABL1	1100	1193	927	982	627	980	552	384	723	504	588	511
ABL2	1045	946	1661	1596	400	725	412	261	1768	2708	1179	1497
ABLIM1	1	2	2	4	3	2	3	3	5	6	5	43
ABLIM2	4	1	1	4	0	4	5	1	1	1	2	10
ABLIM3	386	519	428	424	128	211	97	77	190	463	195	177
ABO	0	0	0	0	0	0	0	0	0	0	0	0
ABR	3212	4237	2842	3141	2072	3572	2125	1725	2940	2691	2608	2679
ABRA	0	0	0	0	0	0	0	0	0	0	0	0
ABRACL	1264	1188	1257	1092	1462	1632	1271	2314	1454	1503	1652	1394
ABRAXAS1	221	262	159	128	167	219	87	100	196	94	168	139
ABRAXAS2	977	988	959	802	975	1227	690	725	1637	885	1386	1035
ABT1	347	392	264	210	274	347	258	306	346	223	326	273
ABTB1	531	488	328	355	354	616	419	559	507	477	406	477
ABTB2	87	27	198	141	59	146	77	62	582	443	370	506
ACAA1	1564	1469	1370	1200	1261	1842	1337	2173	1145	1162	913	1036
ACAA2	1772	2017	1426	1137	1769	2115	1580	2453	2326	2089	1975	2150
ACACA	32	78	34	44	29	78	30	34	72	56	73	80
ACACB	28	41	17	33	24	69	32	10	33	28	26	46
ACAD10	137	203	124	139	102	159	90	61	173	147	127	157
ACAD11	146	168	96	115	133	189	96	63	221	178	128	175
ACAD8	295	391	284	226	237	346	207	178	323	261	180	234
ACAD9	368	508	328	294	271	386	249	331	462	371	345	428
ACADL	0	0	0	0	0	0	0	0	0	0	0	0
ACADM	843	1005	721	632	850	1064	739	842	714	418	803	687
ACADS	208	241	112	92	145	258	163	263	186	145	151	210
ACADSB	257	367	223	203	273	380	252	201	322	178	231	324
ACADVL	3651	4944	3546	2878	2765	4362	3299	4493	6134	5870	5686	5810
ACAN	0	0	0	0	0	0	0	0	0	0	0	0
ACAP1	0	2	5	3	2	5	6	1	3	6	5	10
ACAP2	1521	2239	1525	1441	1389	2223	1346	1057	1581	1158	1309	1367
ACAP3	70	94	34	37	33	69	50	68	92	68	91	113
ACAT1	616	966	380	274	969	1186	911	1451	1000	557	910	842
ACAT2	170	218	155	112	277	393	309	472	237	137	215	239
ACBD3	682	722	718	652	471	661	450	429	880	509	740	600
ACBD4	71	71	62	37	55	63	57	56	64	58	53	68
ACBD5	520	645	644	631	844	1271	757	647	948	601	811	735
ACBD6	331	343	195	162	198	240	154	254	320	256	304	288
ACBD7	1	1	0	3	0	2	0	0	0	0	0	0
ACCS	42	85	28	28	24	49	31	32	97	114	47	89
ACCSL	0	0	0	0	0	0	0	0	0	0	0	0
ACD	83	93	65	73	68	97	65	105	110	118	110	103
ACE	163	519	31	26	32	47	42	34	675	553	789	908
ACE2	0	0	0	0	0	0	0	0	0	0	0	0
ACER1	0	0	0	0	0	0	0	0	0	0	0	0
ACER2	23	20	27	33	14	41	29	22	19	41	26	31
ACER3	874	956	1183	1202	626	886	684	679	1164	1316	1402	1488
ACHE	18	10	19	2	1	3	1	5	24	11	15	19
ACIN1	1381	1947	1755	1628	1111	1922	1163	922	3090	2535	1994	2299
ACKR1	3	0	1	0	1	0	0	0	0	0	0	0
ACKR2	1	0	2	1	0	0	1	0	0	1	0	0
ACKR3	0	0	0	5	0	1	0	0	0	0	0	0
ACKR4	0	1	0	0	0	0	0	2	4	1	0	5
ACLY	1346	1691	1552	1398	1301	1925	1222	1081	1719	1075	1369	1366
ACMSD	0	0	0	0	0	0	0	0	0	0	0	0
ACO1	955	1558	653	933	2262	3214	2146	2017	618	475	576	582
ACO2	1048	1474	788	816	948	1468	1124	1272	1296	907	1158	1533
ACOD1	33	12	340	120	4845	5687	7008	7849	5	25	2	0
ACOT1	92	121	61	24	67	64	43	54	57	46	37	57
ACOT11	114	264	109	97	109	142	113	118	54	57	105	87
ACOT12	1	0	0	0	1	1	2	4	1	0	0	3
ACOT13	1133	1060	650	557	837	870	688	1286	938	911	1031	693
ACOT2	635	695	316	206	312	366	226	236	445	327	291	248
ACOT4	201	187	189	136	138	197	100	171	246	264	183	158
ACOT6	0	0	0	0	0	0	0	0	0	0	0	1
ACOT7	57	103	56	49	84	124	65	117	335	255	343	425
ACOT8	210	221	150	140	134	180	177	230	219	203	195	209
ACOT9	973	1160	1116	738	1460	2019	1385	1985	3383	1913	2197	3506
ACOX1	1268	1728	1403	1294	1183	1777	1176	1126	1222	901	1160	1193
ACOX2	3	2	8	1	0	1	2	2	0	3	2	6
ACOX3	138	169	183	184	135	214	143	186	271	290	197	215
ACOXL	0	0	2	1	0	0	0	0	1	0	0	0
ACP1	1216	1265	786	693	881	1033	600	898	1134	686	904	894
ACP2	6366	6931	3450	2823	3414	4949	3194	4162	3175	3516	2889	2827
ACP4	0	0	0	0	0	0	0	0	0	0	0	0
ACP5	2083	3285	227	219	1016	1359	856	1334	11733	4583	7829	11914
ACP6	16	21	12	11	19	34	22	23	24	15	13	18
ACP7	0	0	0	0	0	0	0	0	0	0	0	0
ACPP	12	23	20	18	238	318	294	306	11	7	27	42
ACR	0	0	0	0	0	0	0	0	0	0	0	0
ACRBP	80	107	49	58	80	110	85	70	45	69	45	33
ACRV1	0	0	0	0	0	0	0	0	0	0	0	0
ACSBG1	0	0	0	0	0	0	0	3	2	0	0	0
ACSBG2	0	0	2	0	0	0	0	0	0	0	0	2
ACSF2	190	264	173	149	103	127	122	177	212	186	206	246
ACSF3	229	320	198	178	117	177	109	152	175	176	135	171
ACSL1	10291	7686	37842	27886	29212	45850	22728	21685	2845	4048	1985	1427
ACSL3	3351	3723	3539	3045	2893	4239	2214	2453	2518	2027	1918	1688
ACSL4	2489	2923	4438	5023	7363	11579	6807	5108	2146	1537	2267	1395
ACSL5	908	1255	1312	1018	1419	1908	1045	1269	4331	1686	3320	3356
ACSL6	0	0	0	0	0	0	0	0	0	0	0	0
ACSM1	0	0	0	0	0	0	0	0	0	0	0	0
ACSM2A	0	0	0	0	0	0	0	0	0	0	0	0
ACSM2B	0	0	0	0	0	0	0	0	0	0	0	0
ACSM3	2	1	1	2	4	2	3	7	2	0	1	1
ACSM4	0	0	0	0	0	0	0	0	0	1	0	0
ACSM5	0	4	2	1	0	0	0	1	11	8	8	20
ACSM6	0	0	0	0	0	0	0	0	0	0	0	0
ACSS1	397	542	303	239	209	288	177	170	181	151	114	152
ACSS2	1178	1159	1683	1510	1075	1462	1206	1448	1130	1456	1107	989
ACSS3	0	6	2	4	0	4	4	5	0	1	1	2
ACTA1	0	0	1	0	0	2	0	0	0	3	0	0
ACTA2	43	19	51	64	42	55	39	52	24	54	32	25
ACTB	87592	94142	95838	90975	57826	93197	66405	106342	88674	95095	104423	123555
ACTBL2	0	0	0	0	0	0	0	0	0	0	0	0
ACTC1	0	0	0	0	0	0	0	0	0	0	0	0
ACTG1	19215	23482	19144	17750	15047	22888	15715	21969	24053	23425	24215	30694
ACTG2	1	2	2	1	0	0	0	0	1	1	1	0
ACTL10	5	1	1	0	3	1	5	5	0	11	4	2
ACTL6A	523	568	395	316	299	311	262	339	494	277	417	321
ACTL6B	0	0	0	0	0	0	0	1	0	0	0	0
ACTL7A	0	0	0	0	0	0	0	0	0	0	0	0
ACTL7B	0	0	0	0	0	0	0	0	0	0	1	0
ACTL8	0	0	0	0	0	0	0	0	0	0	0	0
ACTL9	0	0	0	0	0	0	0	0	0	0	0	0
ACTN1	2622	2376	3525	3762	1793	3117	1755	1584	2438	2098	2428	2407
ACTN2	1	1	1	0	1	0	1	0	2	5	3	2
ACTN3	0	0	0	0	0	0	0	0	0	0	0	0
ACTN4	1866	1848	1779	1821	1925	3162	2530	2189	2430	1625	2229	2101
ACTR10	1373	1250	1105	896	967	1198	771	1078	1530	1216	1350	1075
ACTR1A	2831	3146	2932	2514	2081	2885	1973	2706	3564	3182	2797	2905
ACTR1B	402	459	249	251	365	555	344	452	445	324	390	522
ACTR2	9774	12293	11046	12272	11247	15187	10232	8561	11047	7148	12118	10468
ACTR3	8267	9865	9402	8398	9792	13462	8107	9061	8273	5659	8202	6468
ACTR3B	18	17	18	14	15	21	14	16	21	19	12	27
ACTR3C	10	8	7	3	15	22	20	15	12	9	7	17
ACTR5	72	88	79	56	66	76	51	69	98	49	55	74
ACTR6	531	517	459	394	880	954	625	851	397	265	332	272
ACTR8	482	614	485	431	389	568	326	423	976	857	844	802
ACTRT1	0	0	0	0	0	0	0	0	0	0	0	0
ACTRT2	0	0	0	0	0	0	0	0	0	0	0	0
ACTRT3	25	25	26	20	19	17	17	13	44	47	56	39
ACVR1	465	488	643	600	673	1001	585	625	910	695	660	646
ACVR1B	757	635	1466	1470	655	1103	650	490	396	584	324	266
ACVR1C	1	1	1	1	0	0	1	0	8	1	3	5
ACVR2A	120	208	116	83	69	119	49	76	191	129	174	262
ACVR2B	91	177	122	122	72	142	53	54	141	183	123	190
ACVRL1	420	292	892	863	325	550	388	560	310	614	529	418
ACY1	1	0	0	0	1	0	1	0	0	0	0	0
ACY3	0	0	0	0	0	0	0	0	0	0	0	0
ACYP1	47	54	36	29	23	31	30	32	84	64	51	71
ACYP2	84	108	72	69	65	79	50	70	108	75	82	98
ADA	792	892	234	145	2139	2823	959	1464	291	163	136	134
ADA2	1291	2654	1002	770	1032	1720	1135	872	779	560	544	780
ADAD1	0	0	0	0	0	0	0	0	0	0	0	0
ADAD2	0	2	0	0	0	0	0	0	0	2	1	0
ADAL	182	195	121	106	108	132	77	75	120	74	105	98
ADAM10	4515	5742	5729	6257	2744	4160	2695	2063	4259	2794	4392	3921
ADAM11	4	1	5	0	2	2	1	1	1	3	2	0
ADAM12	11	28	3	4	4	7	3	1	152	73	221	328
ADAM15	136	156	110	78	143	216	179	232	122	131	122	127
ADAM17	995	1445	1223	1007	1049	1608	828	641	1365	911	1141	1135
ADAM18	0	0	0	0	0	0	0	0	0	0	0	0
ADAM19	166	77	559	284	61	107	78	72	6387	4205	5313	6572
ADAM2	0	0	0	0	0	0	0	0	0	0	0	0
ADAM20	8	5	5	3	1	6	2	0	12	2	6	5
ADAM21	0	0	1	1	1	0	1	2	0	0	0	0
ADAM22	0	0	0	0	1	0	1	2	1	1	0	2
ADAM23	29	23	39	20	35	77	39	28	6	3	7	14
ADAM28	2661	2966	3256	3403	1358	2005	1982	1792	386	508	498	389
ADAM29	0	0	0	0	0	0	0	0	0	0	0	0
ADAM30	0	0	0	0	0	0	0	0	0	0	0	0
ADAM32	3	2	2	4	0	3	4	5	3	13	7	6
ADAM33	0	0	0	0	0	0	0	0	0	0	0	0
ADAM7	0	0	0	0	0	0	0	0	0	0	0	0
ADAM8	25	15	250	337	11	25	40	30	401	634	709	903
ADAM9	6981	8566	9030	9991	5771	7964	5821	4395	11621	6790	11658	9603
ADAMDEC1	29093	31935	13770	12288	59745	64953	43260	48321	9078	4242	5290	2932
ADAMTS1	1	2	3	3	1	0	0	0	0	0	1	0
ADAMTS10	10	19	15	34	6	15	16	14	5	6	3	2
ADAMTS12	30	78	6	10	13	18	11	10	63	33	63	60
ADAMTS13	1	6	4	4	1	6	5	0	2	4	3	5
ADAMTS14	391	380	352	353	18	39	36	32	457	555	268	157
ADAMTS15	35	26	35	44	1	5	1	0	264	365	205	179
ADAMTS16	0	0	0	0	0	0	0	0	0	0	0	0
ADAMTS17	0	9	15	21	2	9	3	2	12	23	10	5
ADAMTS18	0	0	0	0	0	0	0	0	0	0	0	0
ADAMTS19	0	1	0	0	0	0	0	0	0	0	0	0
ADAMTS2	4	2	3	1	0	1	0	0	1	3	0	5
ADAMTS20	0	0	0	0	0	0	0	0	0	0	0	0
ADAMTS3	0	0	2	0	0	0	0	0	0	0	0	0
ADAMTS4	4	2	8	4	1	7	2	5	1	0	1	5
ADAMTS5	4	0	0	0	0	1	0	0	1	0	0	1
ADAMTS6	1	3	0	1	0	3	0	0	1	0	0	0
ADAMTS7	0	0	0	0	0	0	0	0	0	0	0	0
ADAMTS8	4	2	0	0	0	0	0	0	1	1	4	2
ADAMTS9	0	1	0	1	0	0	0	0	0	0	2	0
ADAMTSL1	15	48	12	9	22	46	25	24	61	45	46	34
ADAMTSL2	0	0	0	0	0	0	0	0	0	0	0	0
ADAMTSL3	0	0	0	0	0	0	0	0	0	0	0	0
ADAMTSL4	770	1018	648	675	200	361	247	231	1520	1087	1202	2132
ADAMTSL5	5	5	8	6	6	11	8	8	2	4	3	4
ADAP1	678	744	494	497	273	451	291	382	309	245	308	250
ADAP2	2189	2542	2202	1824	2159	3019	1960	2383	2624	2806	2505	2342
ADAR	3792	5162	4384	3245	3949	7198	3731	2305	6416	4285	3790	4625
ADARB1	144	138	348	262	60	96	87	67	199	216	204	129
ADARB2	0	0	0	0	0	0	0	0	0	0	0	0
ADAT1	177	250	160	135	186	341	193	144	197	151	146	173
ADAT2	39	80	19	16	9	23	15	12	33	17	20	54
ADAT3	0	12	1	3	4	7	14	14	1	7	8	2
ADCK1	79	133	53	36	43	80	50	41	87	65	42	90
ADCK2	444	471	275	171	195	292	174	226	278	312	279	252
ADCK5	54	67	36	39	40	66	49	57	68	65	74	115
ADCY1	0	0	0	0	0	0	0	0	10	3	5	5
ADCY10	1	3	5	4	1	2	0	1	0	4	5	4
ADCY2	1	0	1	1	0	0	0	0	2	0	1	5
ADCY3	155	360	81	96	46	72	33	36	320	131	174	264
ADCY4	25	35	44	58	11	24	14	15	25	65	43	45
ADCY5	0	0	0	0	0	0	0	0	1	0	0	0
ADCY6	143	205	253	393	54	100	79	65	65	80	70	89
ADCY7	1094	2081	869	861	918	1703	1038	651	935	787	1010	998
ADCY8	1	0	0	0	0	0	0	0	2	1	2	7
ADCY9	37	53	30	27	48	58	47	27	80	63	102	139
ADCYAP1	0	0	0	0	0	0	0	0	0	0	0	0
ADCYAP1R1	0	0	0	0	0	0	0	0	0	0	0	0
ADD1	1341	1529	1527	1480	1108	1864	1151	1132	1858	1610	1596	1543
ADD2	0	1	0	0	0	0	0	1	34	41	35	35
ADD3	288	323	299	377	462	635	495	344	225	81	174	343
ADGB	1	0	0	0	0	0	0	1	0	0	0	0
ADGRA1	0	0	0	0	0	0	0	0	0	0	0	0
ADGRA2	8	3	7	14	0	0	0	0	1	1	0	0
ADGRA3	1	6	0	1	2	0	0	0	1	1	1	2
ADGRB1	0	1	0	3	0	0	0	0	1	1	1	0
ADGRB2	0	0	0	0	0	0	0	0	0	0	0	0
ADGRB3	0	0	0	0	0	0	0	0	0	0	0	1
ADGRD1	8	20	10	12	1	0	2	0	0	1	3	0
ADGRD2	0	0	0	0	0	0	0	0	0	0	0	0
ADGRE1	200	124	341	267	3107	3721	2898	3092	24	62	26	16
ADGRE2	150	173	583	852	65	77	70	45	437	790	556	675
ADGRE3	0	0	0	3	0	1	0	0	0	0	3	0
ADGRE5	35	57	58	54	590	1076	598	650	52	88	94	87
ADGRF1	0	0	0	0	0	0	0	0	0	0	0	0
ADGRF2	0	0	0	0	0	0	0	0	0	0	0	0
ADGRF3	2	2	4	0	0	1	8	1	1	0	2	0
ADGRF4	1	0	0	0	0	0	0	0	2	0	0	0
ADGRF5	0	0	0	1	0	0	0	0	0	0	1	0
ADGRG1	3	1	12	15	0	2	2	0	0	3	1	0
ADGRG2	9	4	1	5	3	0	0	0	9	2	2	7
ADGRG3	27	2	129	247	34	38	44	47	0	2	1	0
ADGRG4	0	0	0	0	0	0	0	0	0	0	0	0
ADGRG5	13	7	19	20	54	93	149	132	95	111	183	154
ADGRG6	2	8	2	3	1	0	0	0	6	6	11	18
ADGRG7	0	0	0	0	0	0	0	0	0	0	0	0
ADGRL1	6	2	4	2	3	2	3	3	2	0	7	7
ADGRL2	3	3	7	6	0	1	0	0	3	2	1	0
ADGRL3	0	0	0	0	1	0	0	0	0	0	0	1
ADGRL4	3	4	9	6	1	1	0	1	0	2	0	0
ADGRV1	209	173	262	186	211	235	178	274	424	378	439	374
ADH1A	0	0	0	0	0	0	0	0	0	0	0	0
ADH1B	0	0	0	0	0	0	0	0	0	0	0	0
ADH1C	0	0	0	0	0	0	0	0	0	0	0	0
ADH4	0	0	0	0	0	0	0	0	0	0	0	0
ADH5	2439	2363	1773	1359	1450	1820	1181	1619	2054	1377	1681	1321
ADH6	0	0	1	0	0	0	0	0	0	0	0	0
ADH7	0	0	0	0	0	0	0	0	0	0	0	0
ADHFE1	31	53	15	16	20	33	23	12	23	30	7	14
ADI1	2458	3453	1133	850	2696	3119	2428	3951	2083	1446	1892	2112
ADIG	0	0	0	0	0	0	0	0	0	0	0	0
ADIPOQ	0	0	0	0	0	0	0	0	0	0	0	0
ADIPOR1	4166	4201	3220	3117	3210	4087	2960	3075	3423	2887	2823	2475
ADIPOR2	846	1082	1149	1003	759	1113	811	707	1005	888	830	952
ADIRF	1	3	2	4	5	3	3	3	4	9	4	1
ADK	467	639	186	135	217	220	200	284	552	240	490	649
ADM	818	668	979	852	503	604	481	619	674	1489	493	285
ADM2	71	67	18	17	6	20	0	1	35	23	12	14
ADM5	1	2	0	0	0	1	0	2	0	2	2	1
ADNP	594	875	599	570	374	664	336	285	846	699	697	998
ADNP2	252	316	310	282	208	305	162	134	324	291	224	282
ADO	351	507	284	263	253	437	242	274	829	625	835	862
ADORA1	1	2	0	0	0	0	1	0	0	0	0	0
ADORA2A	765	369	1008	870	1736	2516	1522	2113	151	146	130	102
ADORA2B	1	3	1	3	2	0	0	0	2	0	1	3
ADORA3	54	217	0	2	70	67	68	121	298	112	783	1313
ADPGK	4583	5137	5009	3899	3968	5634	3630	3976	8238	5531	5786	6173
ADPRH	437	465	685	639	381	621	451	417	577	653	571	520
ADPRHL1	2	0	3	2	4	5	2	7	2	10	4	2
ADPRHL2	270	340	417	241	236	332	244	381	508	331	335	390
ADPRM	191	129	156	112	101	124	84	114	175	123	122	115
ADRA1A	0	0	0	0	0	0	0	0	0	0	1	0
ADRA1B	0	0	0	0	0	0	0	0	0	0	0	0
ADRA1D	0	0	0	0	0	0	0	0	0	0	0	0
ADRA2A	0	0	0	0	0	2	0	0	0	1	0	0
ADRA2B	1	0	0	0	0	0	0	0	1	0	0	0
ADRA2C	0	0	0	0	0	0	0	0	0	0	0	0
ADRB1	0	1	3	4	11	18	14	9	1	1	1	0
ADRB2	34	29	114	111	27	41	28	52	1	14	4	1
ADRB3	0	0	0	0	0	1	0	0	1	0	0	0
ADRM1	1254	1165	929	716	853	1330	1065	1404	1160	967	1385	1112
ADSL	1022	1081	708	508	728	842	507	835	776	504	654	625
ADSS	895	936	699	776	883	1178	640	721	701	394	546	650
ADSSL1	6	9	19	17	3	3	9	11	3	1	4	3
ADTRP	2277	2955	400	268	415	479	267	308	1006	310	593	612
AEBP1	0	1	0	0	0	0	1	0	0	0	0	0
AEBP2	194	256	259	239	165	255	170	159	511	298	501	511
AEN	252	131	324	303	71	128	65	63	503	283	365	265
AES	1092	1120	1338	1265	1265	1685	1616	2684	3598	3330	3750	3930
AFAP1	681	877	575	672	367	800	457	256	703	566	558	606
AFAP1L1	3	16	11	9	2	1	2	1	55	56	66	95
AFAP1L2	0	0	0	0	0	0	0	0	7	2	3	13
AFDN	779	1427	1691	2004	636	1246	698	425	776	1146	784	950
AFF1	483	879	572	540	958	1829	978	598	1545	1862	1280	2403
AFF2	0	0	0	0	0	0	0	0	0	0	0	0
AFF3	0	1	0	0	0	0	0	0	0	1	0	1
AFF4	963	1217	1142	1058	811	1486	889	577	1660	1305	1307	2039
AFG1L	120	115	69	66	69	79	56	72	97	63	115	75
AFG3L2	635	1081	511	434	617	826	446	642	1169	689	843	1114
AFM	0	0	0	0	0	0	0	0	0	0	0	0
AFMID	35	64	34	42	50	77	65	88	143	93	112	201
AFP	0	0	0	0	0	0	0	0	0	0	0	0
AFTPH	1131	1275	1338	1241	973	1489	830	692	1361	837	1144	1036
AGA	1320	927	652	547	471	574	327	480	1212	811	624	576
AGAP1	38	61	37	63	23	37	19	28	96	115	111	86
AGAP11	17	40	12	6	11	14	13	9	43	15	28	26
AGAP2	16	17	10	8	9	9	12	18	16	9	22	10
AGAP3	1563	1590	1101	1011	662	1152	710	904	919	1025	950	997
AGAP4	14	15	14	11	2	18	6	6	10	10	8	9
AGAP5	8	15	10	9	7	15	6	4	21	14	16	21
AGAP6	24	56	27	23	21	31	14	22	73	55	43	66
AGAP9	30	50	22	27	24	43	33	14	59	85	19	67
AGBL1	0	0	0	0	0	0	0	0	0	0	0	0
AGBL2	4	4	17	6	9	23	19	7	14	14	4	4
AGBL3	10	14	8	9	6	9	13	9	20	11	7	24
AGBL4	1	0	0	0	0	0	0	0	0	0	0	0
AGBL5	124	94	85	104	61	102	46	63	113	92	63	61
AGER	43	61	61	51	31	45	61	34	79	156	69	96
AGFG1	1244	1357	4282	4163	1337	1732	1237	1294	1481	1394	1418	1233
AGFG2	94	98	95	115	88	122	85	103	583	270	432	491
AGGF1	455	604	470	440	473	644	362	410	768	577	780	777
AGK	477	470	562	455	306	363	273	280	552	325	469	353
AGL	221	387	313	327	347	573	405	225	329	252	276	447
AGMAT	1	1	4	2	2	6	2	6	15	14	15	18
AGMO	0	0	0	0	0	0	0	0	0	0	0	0
AGO1	581	845	548	563	491	891	497	416	389	339	329	375
AGO2	182	301	274	327	188	367	215	154	368	418	292	523
AGO3	167	183	246	204	116	191	121	102	223	170	173	158
AGO4	416	608	582	569	495	787	458	348	758	620	555	634
AGPAT1	807	808	796	818	548	780	679	783	1601	2047	1899	1955
AGPAT2	781	698	475	411	480	773	599	911	517	576	531	491
AGPAT3	819	1059	766	732	1267	2034	1460	1605	1018	810	1033	931
AGPAT4	270	369	451	478	210	364	246	232	1253	2225	1037	1349
AGPAT5	109	201	44	34	243	341	182	202	89	37	63	70
AGPS	927	1258	840	710	600	902	525	503	1084	605	998	683
AGR2	0	1	0	3	1	0	0	1	2	0	0	3
AGR3	0	0	0	0	0	0	0	0	0	0	0	0
AGRN	592	787	381	306	273	603	497	365	507	329	440	603
AGRP	0	0	0	0	0	0	0	0	0	0	0	0
AGT	0	0	1	0	1	0	0	1	0	3	0	0
AGTPBP1	419	573	532	502	251	471	221	198	402	341	356	317
AGTR1	1	0	6	5	1	2	0	0	0	0	1	0
AGTR2	0	0	0	0	0	0	0	0	0	0	0	0
AGTRAP	1604	1532	1151	1111	1074	1565	1054	1499	611	1051	597	502
AGXT	0	0	0	0	0	0	0	0	0	0	0	0
AGXT2	0	1	0	0	0	0	0	0	0	0	0	0
AHCTF1	310	409	374	416	296	440	215	171	479	305	392	512
AHCY	525	971	220	190	426	570	349	483	2183	1757	2103	3245
AHCYL1	1019	1196	1346	1541	951	1585	1032	898	854	737	793	1009
AHCYL2	173	283	177	185	176	291	167	111	349	234	235	382
AHDC1	37	45	27	41	23	51	30	24	16	13	15	26
AHI1	73	113	130	144	52	86	42	43	109	96	75	78
AHNAK	654	2011	832	1102	514	1123	446	200	1854	1816	1442	2688
AHNAK2	34	48	26	20	7	37	11	5	97	139	54	107
AHR	2258	2672	1910	1592	1119	1915	1338	1173	4268	1840	3679	6097
AHRR	227	763	110	146	160	338	269	186	831	543	608	1007
AHSA1	1330	1326	1303	933	840	1051	649	985	1679	1029	1231	1388
AHSG	0	0	0	0	0	0	0	0	0	0	0	0
AHSP	0	0	0	0	0	0	0	0	0	0	0	0
AICDA	1	0	1	1	0	0	0	0	0	0	0	0
AIDA	365	358	417	301	502	718	440	410	524	278	389	373
AIF1	7442	7098	4095	4085	5876	6187	5476	9712	3433	5557	4872	4096
AIF1L	0	0	0	0	0	0	0	0	0	0	0	0
AIFM1	494	783	451	382	369	488	348	453	1008	750	836	1003
AIFM2	525	603	613	393	899	1251	895	1183	956	656	771	728
AIFM3	13	21	12	5	5	10	6	7	35	31	23	46
AIG1	173	166	163	181	111	161	146	162	282	285	261	265
AIM2	5	6	30	10	2051	2361	1340	1903	30	22	12	2
AIMP1	941	868	599	448	674	789	457	693	789	503	618	515
AIMP2	175	237	137	124	104	126	104	159	300	214	252	261
AIP	681	614	514	424	525	707	559	970	847	716	694	838
AIPL1	0	0	0	0	0	0	0	0	0	0	0	0
AIRE	0	0	0	0	0	1	0	0	0	0	1	0
AJAP1	0	2	0	0	0	0	0	1	0	0	0	0
AJM1	0	0	0	0	0	0	1	1	0	0	1	0
AJUBA	37	61	8	2	2	3	0	0	47	11	2	8
AK1	325	306	230	225	134	181	168	251	204	222	252	298
AK2	1427	1572	1341	978	1444	1690	1149	1721	1658	1139	1472	1335
AK3	366	412	438	355	591	732	585	545	883	625	729	622
AK4	12	13	336	298	156	218	118	136	145	189	117	68
AK5	0	0	0	1	0	0	0	0	0	0	0	0
AK6	301	263	234	150	147	159	122	201	315	254	301	293
AK7	12	18	17	13	8	11	12	17	8	7	7	4
AK8	47	29	95	28	36	50	31	91	243	160	216	205
AK9	64	60	103	107	68	81	51	46	72	73	71	61
AKAIN1	0	0	0	0	0	0	0	0	0	0	0	0
AKAP1	107	235	62	53	101	177	77	57	280	165	183	275
AKAP10	837	978	919	879	643	929	596	482	814	592	750	822
AKAP11	546	1207	497	575	618	1164	618	392	1818	797	1498	2367
AKAP12	3	11	5	4	2	7	7	2	64	24	40	92
AKAP13	1215	1612	1741	1871	1889	3419	1934	954	1570	1275	1290	1255
AKAP14	0	0	0	0	0	0	0	0	0	0	0	0
AKAP17A	0	0	0	3	0	1	0	0	0	0	0	1
AKAP2	0	0	0	0	0	0	1	0	0	0	0	0
AKAP3	39	26	65	51	42	64	31	43	29	50	29	18
AKAP4	0	0	0	0	0	0	0	0	0	0	0	0
AKAP5	0	2	0	1	0	3	1	0	94	130	163	162
AKAP6	11	36	1	6	21	26	14	7	36	11	47	94
AKAP7	183	144	220	131	334	445	209	298	106	69	108	62
AKAP8	348	404	348	276	265	383	239	239	473	322	377	433
AKAP8L	521	504	487	444	341	504	286	403	559	476	416	452
AKAP9	382	812	368	412	464	768	404	227	550	363	472	774
AKIP1	673	667	648	625	664	911	560	786	728	747	602	695
AKIRIN1	885	1092	1098	1009	882	1094	820	934	2543	1225	1969	2097
AKIRIN2	604	754	688	611	737	1062	592	957	1199	1012	972	1172
AKNA	695	854	492	573	519	1118	503	378	626	282	448	513
AKNAD1	1	0	1	3	0	0	0	0	1	1	1	0
AKR1A1	2845	3610	1776	1453	3210	4047	3923	6347	2568	2179	2563	2823
AKR1B1	5164	5392	4924	3919	3881	4849	4080	6712	3734	7330	5831	3961
AKR1B10	1	0	0	0	1	0	0	0	0	0	0	0
AKR1B15	0	0	0	0	0	0	0	0	0	0	0	0
AKR1C1	3	2	0	0	0	0	0	0	2	2	2	1
AKR1C2	0	1	0	1	0	0	0	0	0	0	0	0
AKR1C3	0	0	0	0	0	0	0	0	0	0	0	0
AKR1C4	0	0	0	0	0	0	0	0	0	0	0	0
AKR1D1	0	0	0	0	0	1	0	0	0	0	0	0
AKR1E2	5	3	2	0	0	0	0	2	3	3	1	2
AKR7A2	332	369	185	200	184	263	211	297	313	215	260	363
AKR7A3	0	2	1	0	0	0	0	0	5	4	2	2
AKR7L	2	0	1	0	1	1	1	4	0	2	0	1
AKT1	1175	1203	1135	1172	1136	1568	1280	1476	1300	1017	1205	1109
AKT1S1	361	431	317	330	290	486	407	337	694	602	472	896
AKT2	1045	1042	830	709	587	866	645	683	818	675	746	651
AKT3	202	133	268	219	323	426	248	255	76	58	46	76
AKTIP	361	301	304	274	299	369	239	291	357	242	272	231
ALAD	356	549	308	289	302	486	369	370	451	314	401	447
ALAS1	2960	4198	3866	3168	3972	5431	4360	5106	4788	2906	4567	4443
ALAS2	0	0	0	0	0	0	0	0	0	0	0	0
ALB	0	1	2	2	0	0	0	0	0	0	0	2
ALCAM	1723	3042	2279	2339	1165	1797	893	839	1708	874	1899	2639
ALDH16A1	303	340	131	112	314	521	421	605	183	257	274	338
ALDH18A1	83	157	84	112	65	100	41	40	46	27	55	36
ALDH1A1	5	6	3	0	3	8	4	3	0	0	0	1
ALDH1A2	2558	1007	6169	5983	73	112	69	74	7566	10361	6803	3602
ALDH1A3	3	16	6	15	1	1	0	0	13	21	4	12
ALDH1B1	11	19	5	2	8	5	5	1	13	4	17	11
ALDH1L1	0	0	0	0	0	0	0	0	0	0	0	0
ALDH1L2	233	509	101	83	14	37	3	1	836	333	153	307
ALDH2	3242	4292	523	353	3947	6053	4392	5100	1706	824	1065	2434
ALDH3A1	0	0	0	0	0	0	0	0	0	0	0	0
ALDH3A2	178	286	154	128	173	252	153	177	244	181	304	280
ALDH3B1	1891	1776	973	949	1133	1630	1037	1317	720	664	627	559
ALDH3B2	1	0	0	0	0	0	0	0	0	0	0	0
ALDH4A1	269	313	154	141	57	67	71	101	299	229	267	253
ALDH5A1	6	4	1	1	3	6	4	2	0	1	1	1
ALDH6A1	135	177	48	51	110	165	95	64	91	88	58	78
ALDH7A1	295	283	138	139	169	213	170	211	183	233	197	207
ALDH8A1	1	0	1	0	0	2	0	0	3	3	1	0
ALDH9A1	1043	1465	965	964	924	1243	863	885	2545	2843	2592	2135
ALDOA	13023	14167	14625	14202	9774	14910	11727	17437	11105	11531	11727	11996
ALDOB	0	0	0	0	0	0	0	0	0	0	0	0
ALDOC	29	35	386	461	39	53	81	85	39	58	51	53
ALG1	221	269	129	106	107	168	114	170	165	97	184	187
ALG10	304	287	208	172	194	271	179	195	163	132	144	134
ALG10B	98	96	79	61	56	89	61	45	72	43	58	54
ALG11	64	69	61	59	56	72	62	33	58	31	37	41
ALG12	200	216	143	159	156	249	227	298	159	118	146	137
ALG13	449	526	501	463	503	710	477	592	534	434	488	481
ALG14	108	120	53	68	97	132	94	155	105	94	115	108
ALG1L	0	0	0	0	0	0	0	0	0	0	0	0
ALG1L2	1	0	0	0	0	0	1	1	2	0	1	0
ALG2	616	724	407	383	540	713	443	541	1018	597	792	909
ALG3	267	438	208	206	174	198	160	241	261	167	275	249
ALG5	485	452	269	198	298	360	268	393	430	260	395	370
ALG6	247	308	236	149	203	247	205	245	244	107	192	186
ALG8	355	396	195	177	249	263	192	291	236	160	310	238
ALG9	260	300	245	216	179	226	143	177	265	166	195	202
ALK	0	0	1	0	0	0	0	1	0	0	0	2
ALKAL1	2	0	3	2	0	0	0	0	2	2	3	1
ALKAL2	1	0	0	0	0	0	0	0	0	0	0	0
ALKBH1	323	276	288	236	236	283	219	225	317	182	200	196
ALKBH2	20	30	10	2	4	11	3	9	20	7	7	6
ALKBH3	319	326	264	177	276	341	228	380	310	230	222	187
ALKBH4	115	116	82	80	78	102	87	93	98	72	80	102
ALKBH5	668	735	587	690	495	780	506	586	648	672	598	637
ALKBH6	157	135	142	109	98	136	100	154	137	121	88	101
ALKBH7	238	225	80	75	132	194	174	300	132	141	147	196
ALKBH8	111	176	48	52	76	120	51	40	119	31	77	67
ALLC	0	0	0	0	0	0	0	0	0	0	0	0
ALMS1	105	177	80	58	83	126	77	38	103	68	72	99
ALOX12	1	0	0	0	0	0	0	0	0	0	0	0
ALOX12B	0	0	0	0	0	0	0	0	0	0	0	0
ALOX15	0	0	0	2	0	0	0	0	2148	1449	4608	7288
ALOX15B	3	11	9	3	2	0	0	0	316	502	365	463
ALOX5	1701	1919	1553	1944	487	868	736	664	41	98	92	64
ALOX5AP	5402	4785	8543	10242	499	746	657	1164	228	593	344	359
ALOXE3	0	0	0	2	0	0	0	0	0	0	0	0
ALPI	0	0	0	0	0	0	0	0	0	0	0	0
ALPK1	988	1282	968	874	1146	1730	1000	861	627	729	481	474
ALPK2	51	45	8	22	5	10	2	4	116	77	24	77
ALPK3	205	263	407	370	133	277	193	114	255	312	207	208
ALPL	1	0	86	130	1	1	0	0	0	0	0	0
ALPP	0	0	1	0	0	0	0	0	0	0	0	0
ALPPL2	0	0	0	0	0	0	0	0	0	0	0	0
ALS2	418	560	436	419	266	432	213	170	566	323	348	394
ALS2CL	12	28	8	8	4	6	2	7	43	78	75	86
ALS2CR12	3	4	7	14	5	4	1	1	9	13	8	13
ALX1	21	19	13	9	15	23	13	16	37	13	25	19
ALX3	0	0	0	0	2	0	0	0	0	0	0	0
ALX4	0	0	0	0	0	0	0	0	0	0	0	0
ALYREF	297	346	310	205	329	408	253	490	372	326	393	423
AMACR	312	332	323	217	247	322	173	227	428	259	335	302
AMBN	0	0	0	0	0	0	0	0	2	0	3	1
AMBP	0	0	0	0	1	0	0	0	0	0	0	2
AMBRA1	519	587	554	526	409	603	393	355	708	525	485	467
AMD1	1819	1978	2196	1876	1513	1928	1546	1589	3762	2230	3543	2730
AMDHD1	14	24	24	16	14	17	14	10	31	26	23	17
AMDHD2	255	341	108	86	81	139	86	89	447	353	406	511
AMELX	0	0	0	0	0	0	0	0	0	0	0	0
AMELY	0	0	0	0	0	0	0	0	0	0	0	0
AMER1	31	54	33	18	97	187	102	33	22	8	15	13
AMER2	0	0	0	0	0	0	0	2	0	0	0	0
AMER3	0	0	0	1	0	0	0	0	0	0	0	0
AMFR	1428	1422	1288	1148	969	1551	1026	1233	1623	1501	1120	1380
AMH	0	1	0	0	0	1	1	1	2	5	1	3
AMHR2	0	0	0	0	0	0	0	0	0	0	0	0
AMIGO1	0	3	1	1	0	0	0	0	3	1	5	3
AMIGO2	7	13	28	21	15	25	9	18	10	45	9	19
AMIGO3	5	6	4	2	2	6	8	9	4	3	11	11
AMMECR1	114	120	128	129	57	124	86	82	153	177	188	198
AMMECR1L	194	247	267	234	141	232	145	98	413	302	262	359
AMN	0	0	0	0	1	1	0	1	0	1	0	0
AMN1	212	147	256	211	146	171	98	137	91	83	107	73
AMOT	3	5	6	2	27	19	22	13	1	2	7	9
AMOTL1	0	3	3	1	0	1	0	0	0	0	1	2
AMOTL2	0	2	2	1	73	108	50	29	8	8	2	5
AMPD1	0	0	0	0	0	0	0	0	0	0	0	0
AMPD2	393	386	458	576	189	374	232	237	181	257	258	222
AMPD3	5193	6394	5430	5196	3927	6245	3365	2762	4107	4853	2950	2952
AMPH	0	0	0	1	0	0	0	0	0	0	0	0
AMT	155	107	84	99	106	152	93	113	62	84	67	74
AMTN	0	0	0	0	0	0	0	0	0	0	0	0
AMY1A	0	0	0	0	0	2	0	0	0	1	1	0
AMY1B	1	1	1	0	0	0	1	0	0	3	0	0
AMY1C	0	0	0	0	0	0	0	0	0	0	0	0
AMY2A	0	2	0	0	0	0	0	0	0	0	0	0
AMY2B	43	91	42	26	29	59	33	35	30	48	21	35
AMZ1	21	9	8	3	3	0	1	0	4	0	1	4
AMZ2	839	813	518	459	918	1161	652	1015	1344	820	919	1232
ANAPC1	68	107	37	37	32	46	53	19	79	31	45	68
ANAPC10	539	391	287	226	567	556	427	598	270	229	269	187
ANAPC11	521	466	244	238	371	443	428	721	430	414	502	517
ANAPC13	1662	1274	961	900	1078	1192	731	1208	1484	1003	1319	1146
ANAPC15	198	244	119	128	220	268	212	317	245	218	180	333
ANAPC16	2376	1999	1316	1300	1505	1964	1116	1972	1758	1287	1339	1490
ANAPC2	210	238	143	156	118	187	169	160	152	153	158	171
ANAPC4	521	629	558	425	432	602	393	454	769	620	585	775
ANAPC5	781	1136	707	591	804	1112	786	899	1086	688	860	1001
ANAPC7	503	653	510	372	418	660	360	439	753	505	646	722
ANG	112	59	111	104	82	87	84	134	110	180	99	71
ANGEL1	774	901	589	650	945	1530	858	554	384	378	290	297
ANGEL2	220	304	245	157	198	333	201	195	309	211	226	263
ANGPT1	0	0	1	0	0	0	0	1	0	0	0	0
ANGPT2	1	1	1	0	0	0	0	0	0	0	0	0
ANGPT4	0	0	0	0	0	1	0	0	0	0	0	0
ANGPTL1	0	0	0	0	0	0	0	0	0	0	0	0
ANGPTL2	0	0	1	2	5	2	1	2	1	5	0	0
ANGPTL3	0	0	0	0	0	0	0	0	0	0	0	0
ANGPTL4	1	0	181	144	0	0	1	1	304	1035	566	368
ANGPTL5	0	0	0	0	0	0	0	0	0	0	0	0
ANGPTL6	14	22	8	11	25	28	33	30	28	13	31	54
ANGPTL7	0	0	0	0	0	0	0	0	0	0	0	0
ANGPTL8	0	0	0	0	0	0	0	0	0	0	0	0
ANHX	0	0	0	0	0	0	0	0	0	0	0	0
ANK1	0	2	0	2	0	0	0	0	0	1	0	0
ANK2	402	606	433	368	474	823	328	232	352	326	121	108
ANK3	0	1	2	1	0	0	0	0	1	0	1	0
ANKAR	20	36	25	18	14	33	10	20	25	21	25	19
ANKDD1A	27	38	47	40	27	57	27	30	52	54	39	58
ANKDD1B	2	6	2	2	1	0	1	5	2	4	1	3
ANKEF1	34	74	51	70	87	147	91	71	99	118	89	117
ANKFN1	0	0	0	1	0	0	0	0	0	0	0	0
ANKFY1	602	1048	859	708	749	1213	798	614	1097	942	888	1042
ANKH	587	966	701	963	224	340	286	337	2381	2488	3041	3229
ANKHD1	53	92	70	51	43	63	31	66	114	120	100	151
ANKHD1-EIF4EBP3	0	1	1	1	0	0	1	0	1	2	1	4
ANKIB1	433	579	559	430	451	717	383	222	576	322	377	429
ANKK1	1	1	0	1	0	1	0	0	0	0	1	2
ANKLE1	15	20	33	14	11	36	14	13	15	11	5	7
ANKLE2	539	520	788	681	381	639	386	416	1115	992	788	943
ANKMY1	90	119	70	55	70	100	57	26	98	70	69	54
ANKMY2	399	466	333	286	350	540	256	302	787	567	749	648
ANKRA2	476	392	405	326	373	497	309	330	383	261	272	302
ANKRD1	20	24	16	5	6	13	4	19	29	5	7	1
ANKRD10	1164	1603	1295	1168	927	1587	989	788	2408	1980	1579	2891
ANKRD11	338	445	339	398	203	411	236	76	334	254	269	238
ANKRD12	857	1531	1652	1580	779	1221	792	446	3210	1848	3159	3353
ANKRD13A	681	973	900	786	2026	3039	1897	1531	1051	843	913	1135
ANKRD13B	0	2	1	0	0	0	2	1	2	1	2	3
ANKRD13C	340	470	398	368	309	458	232	285	593	368	501	500
ANKRD13D	547	534	532	578	382	592	529	613	409	386	392	416
ANKRD16	10	14	11	5	13	13	7	13	17	7	7	20
ANKRD17	896	1314	1259	1171	701	1129	654	346	1350	1040	1193	1174
ANKRD18A	0	0	0	0	0	0	0	0	0	1	0	1
ANKRD18B	0	0	0	0	0	0	0	0	0	0	1	0
ANKRD2	1	3	0	1	1	0	0	0	0	0	0	0
ANKRD20A1	0	0	0	0	0	0	0	0	0	0	0	0
ANKRD20A2	0	0	0	0	0	0	0	0	0	0	0	0
ANKRD20A3	0	0	0	0	0	0	0	0	0	0	0	0
ANKRD20A4	0	0	0	0	0	0	0	0	0	0	0	0
ANKRD22	107	94	847	887	14783	18626	12641	21363	29	116	60	32
ANKRD23	9	5	2	5	3	8	8	5	7	10	15	5
ANKRD24	1	4	1	1	2	1	5	5	2	6	0	4
ANKRD26	98	171	116	82	101	158	85	59	140	66	105	107
ANKRD27	270	404	263	279	221	378	160	145	523	320	336	443
ANKRD28	430	585	938	1092	278	488	185	166	199	225	196	148
ANKRD29	9	7	10	7	10	7	2	5	16	3	9	9
ANKRD30A	0	0	0	0	0	0	0	0	0	0	0	0
ANKRD30B	0	0	0	0	0	0	0	0	0	0	0	0
ANKRD30BL	0	0	0	0	0	0	0	0	0	0	0	0
ANKRD31	0	0	0	0	0	0	0	0	1	0	0	0
ANKRD33	0	0	2	3	0	0	0	0	0	0	0	0
ANKRD33B	21	76	38	32	136	263	133	76	524	167	346	733
ANKRD34A	7	6	14	12	6	4	1	6	5	9	5	8
ANKRD34B	0	0	1	0	0	0	0	0	0	0	0	0
ANKRD34C	0	0	0	0	0	0	0	0	0	0	0	0
ANKRD35	71	67	49	74	24	41	38	47	24	43	44	33
ANKRD36	11	30	28	21	9	30	20	8	26	32	13	55
ANKRD36B	6	8	12	10	15	15	4	5	10	14	11	22
ANKRD36C	10	21	15	13	5	17	3	3	18	14	14	28
ANKRD37	9	11	40	34	6	7	3	22	20	32	41	20
ANKRD39	97	115	54	42	64	100	70	106	120	92	127	134
ANKRD40	416	557	524	443	383	550	351	323	501	343	406	458
ANKRD42	255	322	202	278	290	425	255	287	181	163	163	145
ANKRD44	586	858	671	724	1441	2311	1323	950	385	451	471	575
ANKRD45	1	0	1	0	0	0	0	0	0	0	0	0
ANKRD46	276	271	188	152	104	130	82	123	292	90	231	202
ANKRD49	455	402	404	337	313	416	235	265	418	254	315	335
ANKRD50	119	199	138	129	66	149	88	67	204	141	210	294
ANKRD52	434	588	550	538	234	486	269	160	754	545	480	630
ANKRD53	1	1	1	1	1	5	1	3	7	3	0	3
ANKRD54	168	180	152	117	94	184	87	133	175	194	141	156
ANKRD55	0	0	0	0	2	3	3	1	3	0	9	7
ANKRD6	20	17	19	21	15	22	17	10	38	47	31	29
ANKRD60	0	0	0	0	0	0	0	0	0	0	0	0
ANKRD61	0	1	0	0	0	2	0	0	0	0	0	0
ANKRD62	0	0	0	0	0	0	0	0	0	0	0	0
ANKRD63	0	0	0	0	0	0	0	0	8	9	11	10
ANKRD65	0	0	0	0	0	0	0	0	0	0	0	0
ANKRD66	6	10	7	5	6	5	12	12	15	9	6	7
ANKRD7	0	0	0	0	1	0	0	0	0	0	0	0
ANKRD9	101	115	93	99	83	201	139	140	91	85	81	86
ANKS1A	334	361	512	508	225	357	245	192	305	294	308	192
ANKS1B	0	0	0	0	2	0	0	0	0	1	0	0
ANKS3	47	46	40	26	27	36	19	26	27	26	28	39
ANKS4B	0	0	0	0	0	0	0	0	0	0	0	0
ANKS6	6	13	6	2	5	2	9	3	11	4	6	8
ANKUB1	0	0	0	0	0	0	1	0	0	0	1	0
ANKZF1	293	313	302	276	207	311	182	217	341	354	170	270
ANLN	85	98	17	18	25	34	24	20	24	6	8	17
ANO1	0	0	0	0	0	0	0	0	1	0	0	0
ANO10	280	347	235	228	346	494	295	418	214	243	205	200
ANO2	0	0	0	0	0	0	0	0	0	0	0	0
ANO3	0	0	0	0	0	0	0	0	0	0	0	0
ANO4	0	0	0	0	0	1	0	0	0	1	0	0
ANO5	0	0	1	1	0	3	0	1	0	0	1	0
ANO6	966	1436	1533	1631	1516	2417	1485	947	1411	1339	1434	1862
ANO7	4	5	5	5	0	3	1	5	4	8	4	5
ANO8	70	52	99	121	43	78	59	34	66	53	64	100
ANO9	8	45	2	0	5	5	2	0	150	61	80	359
ANOS1	1423	2200	824	727	1994	3214	2069	1746	272	302	319	491
ANP32A	2643	3016	1579	1291	2474	3184	1906	2866	2373	1873	1972	2009
ANP32B	2107	2289	1273	1111	1135	1513	667	1246	1862	1643	1220	1281
ANP32C	2	7	7	3	6	2	7	6	10	3	6	4
ANP32D	0	0	0	0	0	0	0	0	1	0	0	0
ANP32E	1221	1231	899	675	755	1130	658	762	994	638	905	772
ANPEP	3770	3830	5740	7605	2256	4115	2666	2849	32686	47336	29745	27347
ANTXR1	341	534	165	226	80	114	75	53	46	59	73	117
ANTXR2	1551	1705	3279	3272	3917	5893	3856	3594	2846	2319	2312	3820
ANTXRL	0	0	0	0	0	0	0	0	0	0	0	0
ANXA1	7482	4461	9367	7808	4295	4218	3601	4787	20970	21684	15351	10059
ANXA10	0	0	0	0	0	0	0	0	0	0	0	0
ANXA11	1903	2288	1805	1766	1724	2591	1717	2469	3949	2877	3311	3911
ANXA13	0	0	0	0	0	0	0	0	0	0	0	0
ANXA2	36370	35980	29257	22499	16163	18636	12383	19901	47028	45651	45767	32729
ANXA2R	23	13	14	19	78	104	69	89	18	28	10	23
ANXA3	646	117	3334	2669	879	1088	859	1120	158	713	221	72
ANXA4	4602	4448	2783	2101	3053	3744	2199	3042	9805	5249	5910	4702
ANXA5	20067	20314	21398	16745	19906	24057	14690	20140	19685	14313	16926	12120
ANXA6	1421	2200	1989	1737	311	497	314	432	3839	2690	3222	4438
ANXA7	3716	3985	2919	2212	3407	4312	2650	3421	4789	2963	3409	3439
ANXA8	1	0	0	0	0	0	0	0	0	1	0	0
ANXA8L1	1	0	0	0	0	0	0	0	0	0	0	0
ANXA9	7	9	3	6	1	1	1	1	7	1	5	10
AOAH	1991	2248	1051	839	2421	3375	2266	2457	961	681	984	1181
AOC1	15	19	5	13	28	44	47	69	128	54	259	462
AOC2	13	8	15	14	9	25	22	18	5	13	2	2
AOC3	3	0	10	6	9	13	1	3	2	10	2	0
AOX1	0	0	1	5	2	0	8	1	0	1	0	0
AP1AR	538	664	480	351	467	740	350	310	540	259	342	272
AP1B1	3838	5485	1917	2022	2797	4805	3510	3654	7476	8184	9622	9927
AP1G1	1009	1400	1305	1310	1085	1738	1315	910	1685	1465	1569	1772
AP1G2	862	682	1042	962	946	1559	1090	1185	1184	1096	847	904
AP1M1	632	683	637	614	470	801	447	560	884	659	727	677
AP1M2	0	0	0	0	0	0	0	0	0	0	0	0
AP1S1	705	604	707	614	423	538	415	677	980	951	926	825
AP1S2	1883	2879	1064	1028	1456	1973	1323	1624	1566	1094	1589	1561
AP1S3	7	15	6	18	10	22	12	14	65	16	59	73
AP2A1	1226	1196	812	917	822	1321	1047	980	969	968	1001	926
AP2A2	885	1132	627	697	447	715	561	653	2670	2971	3623	3712
AP2B1	1864	2286	2100	1964	1413	2117	1236	1153	4241	3595	4669	6577
AP2M1	9908	9927	7633	6691	4095	5716	3597	4919	20352	20745	14773	16423
AP2S1	3513	3725	3092	2681	1887	2170	1802	3223	3183	3497	3158	3218
AP3B1	1292	1788	1451	1565	1621	2369	1555	1212	1539	1238	1569	1601
AP3B2	9	1	9	9	6	5	5	9	17	8	4	9
AP3D1	915	1094	926	917	817	1464	907	906	945	837	1059	993
AP3M1	1391	1661	1349	1181	1133	1514	952	862	1570	940	1343	1266
AP3M2	354	532	263	190	240	379	160	173	690	270	403	529
AP3S1	1432	1324	1171	999	1080	1239	855	1378	1532	1262	1518	1076
AP3S2	8	6	5	5	4	5	3	1	8	19	6	8
AP4B1	278	330	229	219	226	309	205	223	320	207	244	228
AP4E1	208	341	300	360	194	415	211	136	243	204	248	255
AP4M1	120	110	100	102	51	109	73	75	110	112	87	122
AP4S1	148	156	138	128	170	204	114	202	153	130	157	149
AP5B1	999	872	1073	1049	878	1612	1209	1241	760	680	793	636
AP5M1	1797	1572	1320	1217	1193	1557	916	962	1382	843	1144	847
AP5S1	164	186	132	124	169	216	189	242	154	145	163	174
AP5Z1	532	490	338	291	310	482	354	381	503	473	569	521
APAF1	177	263	375	381	284	430	345	242	248	270	230	366
APBA1	108	271	52	51	75	125	72	54	149	109	105	160
APBA2	46	27	27	24	23	67	46	25	8	9	3	4
APBA3	321	197	191	182	117	242	182	193	182	259	273	215
APBB1	0	4	3	10	1	0	1	0	3	7	5	4
APBB1IP	365	457	604	645	390	685	433	464	452	504	557	502
APBB2	362	427	459	332	164	223	90	81	574	440	248	286
APBB3	372	380	811	751	289	543	317	264	228	273	148	149
APC	389	638	541	551	362	613	406	223	1218	617	1105	1358
APC2	0	0	0	0	0	0	0	0	0	0	0	0
APCDD1	0	0	0	0	0	0	0	0	0	0	0	0
APCDD1L	2	0	0	0	0	0	0	0	0	0	0	0
APCS	0	0	0	0	0	0	0	0	0	0	0	0
APEH	694	798	582	422	554	865	558	732	919	643	714	886
APELA	0	0	0	0	0	0	0	0	0	0	0	0
APEX1	749	1369	371	319	388	494	399	518	380	248	481	546
APEX2	421	479	533	479	384	504	414	471	752	892	659	566
APH1A	3081	3172	2250	1827	2295	3128	2288	3180	3650	2638	2789	2955
APH1B	1372	1337	1549	1417	1340	1896	1172	1512	1468	1378	1172	1254
API5	1263	1860	1367	1327	1501	2136	1379	1329	1754	1147	1547	1625
APIP	967	865	986	840	788	830	727	982	638	739	762	573
APLF	113	133	99	85	46	94	48	53	160	74	120	103
APLN	0	0	0	0	1	0	1	0	0	0	0	0
APLNR	0	0	0	0	0	0	0	0	0	0	0	0
APLP1	0	0	0	1	0	2	0	1	1	0	2	0
APLP2	16353	16866	13221	12856	11268	16440	11090	11620	19666	17269	17091	19500
APMAP	1574	2635	1379	1444	1872	2433	2121	2741	1851	1420	1788	2225
APOA1	0	0	0	0	0	0	0	1	0	0	0	0
APOA2	0	0	0	0	0	0	1	1	0	0	0	0
APOA4	0	0	0	0	0	0	0	0	0	0	0	0
APOA5	0	0	0	0	0	0	0	0	0	0	0	0
APOB	0	0	0	0	0	0	0	0	0	3	0	0
APOBEC1	0	0	0	0	0	0	0	0	0	0	0	0
APOBEC2	0	0	0	0	0	0	0	0	0	0	0	0
APOBEC3A	13	9	5	2	38	45	27	38	143	51	28	34
APOBEC3B	19	16	0	1	10	9	5	9	5	1	7	5
APOBEC3C	396	346	499	390	730	935	816	782	371	322	394	266
APOBEC3D	61	33	85	42	152	198	173	215	23	32	19	17
APOBEC3F	93	89	101	71	132	247	184	197	122	76	69	87
APOBEC3G	368	409	392	207	1047	1301	1169	1614	753	325	515	354
APOBEC3H	7	3	7	3	9	12	15	27	59	18	31	24
APOBEC4	0	0	0	0	0	0	0	0	0	0	0	0
APOBR	2184	2387	1718	1785	2064	3699	2519	2671	1678	2373	1570	2045
APOC1	1060	681	282	278	487	519	431	1018	557	581	579	612
APOC2	1543	1284	847	1003	887	989	985	1523	1206	1060	1351	1674
APOC3	0	0	0	0	0	0	0	0	0	0	0	0
APOC4	11	11	1	3	2	4	0	5	3	3	5	0
APOD	0	1	1	1	0	0	0	0	2	2	2	2
APOE	6622	6254	3190	2465	5352	7721	7410	11016	5185	5945	7552	5675
APOF	0	0	0	0	0	0	0	0	0	0	0	0
APOH	0	0	0	0	0	0	0	0	0	0	0	0
APOL1	358	327	546	226	3305	5274	3168	3843	672	305	238	322
APOL2	540	579	694	344	3211	4593	2582	3524	1249	761	655	853
APOL3	526	853	320	106	12396	17220	10719	14223	193	104	123	146
APOL4	0	0	0	0	524	646	400	399	3	0	2	2
APOL5	0	0	0	0	0	0	0	0	0	0	0	0
APOL6	2139	2787	2587	1660	5850	9688	4442	3398	3062	2120	1791	1944
APOLD1	2	3	5	0	0	3	0	3	248	188	170	322
APOM	7	6	8	8	3	4	3	5	6	7	2	9
APOO	341	333	171	113	565	559	364	711	735	456	562	570
APOOL	287	327	262	248	227	340	279	169	359	187	261	284
APOPT1	277	328	250	203	236	338	220	372	385	338	367	366
APP	4501	4343	6499	7864	4634	7087	4089	3689	8588	8843	8388	8499
APPBP2	682	762	747	707	539	874	487	506	895	633	723	683
APPL1	484	775	450	441	380	619	323	246	679	356	611	645
APPL2	300	477	327	336	382	565	387	320	557	510	591	871
APRT	361	460	132	128	264	393	254	446	358	308	416	497
APTX	426	410	354	275	286	308	263	377	393	253	336	282
AQP1	0	1	0	0	1	0	1	0	0	2	0	0
AQP10	0	0	0	0	0	0	0	0	0	0	1	0
AQP11	2	2	2	1	3	7	3	6	5	2	2	0
AQP12A	0	0	0	0	0	0	0	0	0	0	0	0
AQP12B	0	0	0	0	0	0	0	0	0	0	0	0
AQP2	0	0	0	0	0	0	0	0	0	0	0	0
AQP3	2	2	0	0	0	0	0	0	3	2	15	6
AQP4	0	0	0	0	0	0	0	0	0	0	0	0
AQP5	0	0	0	0	0	0	0	0	0	0	0	0
AQP6	1	0	0	0	0	0	0	0	0	1	1	4
AQP7	0	0	0	0	0	0	0	0	0	0	0	0
AQP8	0	0	0	0	0	0	1	0	0	1	0	0
AQP9	15010	6520	21099	19441	14541	18017	9264	9957	4290	6276	4194	2062
AQR	869	1112	793	793	723	1063	634	479	1085	615	924	802
AR	12	8	22	35	2	1	5	2	2	4	1	1
ARAF	786	833	644	586	543	881	671	800	850	651	679	741
ARAP1	5553	6237	4456	4262	3161	5334	3640	3557	3071	2939	2962	2938
ARAP2	293	372	382	326	650	1086	559	343	1353	555	853	1091
ARAP3	110	162	176	209	114	241	154	122	13	35	30	39
ARC	0	0	0	0	0	0	0	0	0	0	1	0
ARCN1	1538	1943	1839	1821	1379	2001	1420	1139	2365	1629	1912	2325
AREG	0	0	5	5	0	0	0	1	2	2	1	0
AREL1	487	712	760	750	472	708	524	365	601	539	478	490
ARF1	7323	7473	5866	5326	5398	7746	5110	6346	7797	6784	6599	6291
ARF3	5506	5141	5438	5234	5416	7356	4675	5185	4617	4274	4137	3142
ARF4	4102	3084	4707	4256	3626	4387	3102	4343	3748	3090	3665	2414
ARF5	957	914	833	747	823	1063	972	1434	988	1177	1071	1236
ARF6	1048	1350	1618	1309	1175	1802	1212	1483	1890	1578	1907	1935
ARFGAP1	352	424	317	283	238	478	338	340	416	418	396	431
ARFGAP2	1331	1509	1086	963	754	1198	780	1009	1361	1022	1033	1122
ARFGAP3	1104	1025	1416	1116	913	1252	807	893	1164	782	1170	911
ARFGEF1	440	697	523	548	542	883	467	341	804	566	646	841
ARFGEF2	583	958	599	656	530	933	502	333	1021	613	826	1145
ARFGEF3	0	0	1	1	0	0	0	2	0	0	0	0
ARFIP1	799	898	661	664	801	1056	635	712	646	462	578	513
ARFIP2	293	310	379	342	223	279	179	313	344	290	244	292
ARFRP1	435	362	410	350	223	324	201	336	645	703	634	624
ARG1	0	0	0	0	0	0	0	0	0	0	0	0
ARG2	361	187	616	622	91	129	114	218	1303	1008	642	281
ARGFX	0	0	0	0	0	0	0	0	0	0	0	0
ARGLU1	613	855	682	580	448	718	478	507	1280	892	980	1396
ARHGAP1	325	475	385	384	318	493	369	358	351	267	255	370
ARHGAP10	429	674	353	321	570	825	418	458	1709	1053	1225	1613
ARHGAP11A	31	56	22	24	36	51	26	24	26	12	25	18
ARHGAP11B	6	8	2	3	9	14	4	4	2	1	1	6
ARHGAP12	813	918	954	1008	1328	1921	990	827	1134	783	1033	805
ARHGAP15	337	278	313	344	55	88	46	100	115	191	116	83
ARHGAP17	368	668	416	347	431	726	467	451	371	385	336	347
ARHGAP18	3371	5185	2879	3232	2096	2860	2006	1889	3473	2056	4573	3530
ARHGAP19	330	395	416	435	288	574	318	234	223	214	188	180
ARHGAP20	103	146	110	119	70	108	63	37	12	22	34	15
ARHGAP21	550	922	656	637	455	727	403	203	1135	870	840	1146
ARHGAP22	172	327	94	59	62	85	59	64	214	110	195	388
ARHGAP23	5	5	10	13	17	41	17	10	5	3	2	0
ARHGAP24	35	39	30	39	43	66	33	27	0	4	0	2
ARHGAP25	2355	2931	1740	1148	2214	2906	1696	1832	7886	5862	5469	5013
ARHGAP26	504	878	777	849	249	460	232	226	691	1210	764	954
ARHGAP27	406	510	513	465	466	780	670	599	672	566	575	563
ARHGAP28	0	0	0	0	0	0	0	0	0	0	0	0
ARHGAP29	1	1	2	3	1	1	0	0	0	0	0	0
ARHGAP30	4773	4926	6328	5529	3168	5048	3357	3615	4020	4006	3476	2792
ARHGAP31	1383	1601	1953	1816	1122	1749	1083	682	2579	2268	2236	1709
ARHGAP32	16	15	21	18	13	9	7	5	7	15	9	10
ARHGAP33	2	12	4	3	4	14	4	2	13	8	5	6
ARHGAP35	498	804	441	595	334	680	367	265	327	358	370	379
ARHGAP36	0	0	0	0	0	0	0	0	0	0	0	0
ARHGAP39	3	3	2	1	0	1	1	0	0	2	2	6
ARHGAP4	1161	1203	613	630	387	749	612	762	513	758	947	884
ARHGAP40	0	0	0	0	0	0	0	0	0	0	0	0
ARHGAP42	118	155	143	204	60	101	44	39	26	34	17	11
ARHGAP44	0	0	0	0	0	0	1	0	0	0	1	0
ARHGAP45	429	554	404	436	387	721	513	555	709	568	901	1037
ARHGAP5	668	897	844	812	984	1723	926	602	831	405	773	819
ARHGAP6	145	217	164	192	131	235	152	135	181	195	223	189
ARHGAP8	0	0	0	0	0	0	0	0	0	0	0	0
ARHGAP9	468	777	530	638	390	603	498	576	521	758	665	766
ARHGDIA	1878	2086	1659	1541	1301	2086	1822	2571	2437	2413	2760	3106
ARHGDIB	10066	17256	2550	3319	6828	7564	7810	12349	8365	7159	13642	11858
ARHGDIG	0	0	0	0	0	0	0	0	0	0	0	0
ARHGEF1	513	567	616	644	443	856	690	849	433	534	593	584
ARHGEF10	6	22	3	7	5	4	3	4	19	12	11	10
ARHGEF10L	1190	1747	727	420	730	1252	1031	1004	500	657	719	574
ARHGEF11	2190	2552	2081	1761	1720	2959	1694	1111	2307	1628	1397	1271
ARHGEF12	457	876	428	506	719	1299	663	429	791	683	675	1251
ARHGEF15	0	0	0	0	0	0	0	0	0	0	0	0
ARHGEF16	7	4	13	11	13	12	11	12	5	8	9	10
ARHGEF17	35	33	61	44	31	61	50	45	196	107	143	260
ARHGEF18	462	538	440	408	277	552	330	315	339	268	337	345
ARHGEF19	19	40	39	23	27	56	41	47	37	34	35	40
ARHGEF2	3072	2756	2890	2811	1743	2708	2041	1966	3769	2956	2797	2831
ARHGEF25	0	0	1	1	0	0	0	0	0	2	1	0
ARHGEF26	0	1	0	0	0	0	0	0	1	0	0	0
ARHGEF28	0	0	0	0	0	0	0	0	0	0	0	0
ARHGEF3	385	432	521	568	785	1226	629	518	266	177	225	215
ARHGEF33	4	5	2	3	1	1	1	1	9	7	9	6
ARHGEF35	6	5	8	3	9	19	8	14	10	3	2	1
ARHGEF37	3	7	8	15	6	10	6	6	13	9	9	20
ARHGEF38	0	0	0	0	0	0	0	0	0	0	0	0
ARHGEF39	3	8	2	3	1	7	1	2	2	1	1	3
ARHGEF4	1	1	2	0	0	0	0	0	0	0	0	0
ARHGEF40	632	856	552	595	607	1021	660	524	466	441	444	368
ARHGEF5	8	7	16	15	35	39	17	35	18	18	20	24
ARHGEF6	901	1176	899	988	857	1441	774	618	518	557	512	459
ARHGEF7	355	526	444	458	277	456	284	259	628	563	518	609
ARHGEF9	188	256	110	145	92	119	60	68	150	146	122	131
ARID1A	525	719	721	874	566	1049	684	403	678	684	511	790
ARID1B	343	529	375	403	353	705	418	241	392	287	282	450
ARID2	284	365	431	420	276	478	303	195	397	271	358	436
ARID3A	1164	1201	962	939	818	1435	1037	1012	870	728	870	1051
ARID3B	163	196	263	283	135	203	150	112	130	127	90	108
ARID3C	0	0	0	0	0	2	0	0	0	0	0	2
ARID4A	868	1089	936	917	802	1211	745	443	1309	848	1253	1218
ARID4B	525	618	750	706	514	860	475	347	788	572	654	727
ARID5A	1012	898	878	736	820	1313	1121	1371	1808	1827	1654	1790
ARID5B	1067	1134	1563	1618	2540	4148	2576	1783	1395	1003	889	1019
ARIH1	832	1069	1057	925	1010	1621	1034	888	1169	991	987	992
ARIH2	787	1048	831	695	640	1004	613	623	1324	1091	888	1135
ARIH2OS	30	39	21	16	26	33	10	21	33	30	10	24
ARL1	861	963	563	495	627	788	475	670	791	477	779	602
ARL10	3	4	6	5	3	1	6	0	8	1	14	6
ARL11	583	499	517	433	319	461	303	333	672	729	818	591
ARL13A	0	0	0	0	0	0	0	0	0	0	0	0
ARL13B	224	230	243	234	229	331	233	168	210	114	142	147
ARL14	0	0	0	0	0	0	0	0	0	0	0	0
ARL14EP	761	683	507	380	501	639	324	408	908	533	725	712
ARL14EPL	0	0	0	0	0	0	0	0	0	0	0	0
ARL15	511	579	476	429	445	504	313	381	442	307	353	264
ARL16	190	146	132	110	137	164	115	189	200	182	215	202
ARL17A	15	18	8	8	5	15	13	5	9	4	8	12
ARL17B	8	2	2	1	5	5	0	2	3	6	5	2
ARL2	555	531	339	245	486	675	508	812	597	467	484	514
ARL2BP	1152	1205	1105	804	865	1116	741	1005	1194	812	943	839
ARL3	510	364	372	412	376	464	311	556	355	386	387	316
ARL4A	96	111	125	122	82	82	40	62	109	96	101	80
ARL4C	610	907	416	545	512	729	364	422	7371	4460	5353	7851
ARL4D	98	49	61	51	40	62	8	28	18	35	12	5
ARL5A	718	996	560	493	650	863	646	708	718	415	772	664
ARL5B	328	340	386	305	388	589	333	300	608	319	399	403
ARL5C	0	0	0	0	0	0	0	0	0	1	0	0
ARL6	105	118	109	74	89	119	62	53	65	38	55	38
ARL6IP1	5582	5429	4481	4306	4960	5832	4647	6047	7051	3715	6270	5296
ARL6IP4	1040	960	661	547	651	889	749	1222	1025	1065	1039	1249
ARL6IP5	6779	6523	6201	5586	7540	8860	6383	8942	8886	5920	8876	7838
ARL6IP6	287	272	334	246	277	329	318	426	473	235	360	352
ARL8A	1760	1439	1575	1255	1261	1682	1197	1548	1983	1688	1706	1580
ARL8B	4198	4908	4465	3812	3765	5081	3009	3602	11244	7056	8205	7841
ARL9	2	0	0	0	0	0	0	0	0	0	0	0
ARMC1	591	668	512	434	522	689	438	540	645	419	623	470
ARMC10	426	477	242	202	271	352	195	327	389	305	325	251
ARMC12	3	2	4	4	6	5	8	5	0	1	2	0
ARMC2	63	52	27	22	40	30	15	31	37	24	32	48
ARMC3	0	0	0	0	0	0	0	0	0	0	0	0
ARMC4	0	0	0	0	0	0	0	1	0	0	2	0
ARMC5	42	53	29	37	24	32	31	30	56	47	61	44
ARMC6	197	225	90	87	136	192	120	179	215	123	195	209
ARMC7	130	135	149	132	102	132	91	90	162	146	106	223
ARMC8	997	1013	958	792	945	1326	798	894	939	531	861	640
ARMC9	685	478	600	626	422	681	369	399	1280	480	707	1720
ARMCX1	674	706	652	457	342	429	212	275	1024	691	735	489
ARMCX2	34	29	80	41	21	39	15	26	72	49	48	57
ARMCX3	1222	1087	1153	957	722	998	569	684	1077	834	916	778
ARMCX4	4	14	11	5	21	21	24	6	10	15	9	7
ARMCX5	223	265	215	165	126	207	95	112	181	118	162	145
ARMCX5-GPRASP2	9	3	5	8	6	12	4	3	3	1	4	5
ARMCX6	291	243	239	157	173	200	113	131	287	167	170	126
ARMH1	8	6	9	6	18	28	36	44	17	40	32	37
ARMH2	0	0	0	0	0	0	0	0	0	0	0	0
ARMH3	603	920	609	639	548	868	427	388	848	631	611	684
ARMH4	0	1	0	1	0	1	0	3	2	1	1	1
ARMS2	0	1	0	0	0	0	0	0	0	0	0	0
ARMT1	2016	2010	2202	1882	977	1185	823	956	1231	944	1301	767
ARNT	710	927	1036	984	586	889	565	436	994	744	718	843
ARNT2	0	0	1	0	4	0	3	1	0	2	0	1
ARNTL	271	403	393	339	315	458	267	260	772	652	640	533
ARNTL2	576	619	725	641	1056	1572	1011	842	1582	1194	1375	1466
ARPC1A	772	742	830	723	908	1126	915	1398	1050	1044	951	991
ARPC1B	5847	6708	4139	4061	4141	6302	4967	7338	5367	6509	6592	6869
ARPC2	24193	20652	19059	17477	15648	18328	12017	18480	21552	19529	22920	17698
ARPC3	12118	9714	8598	7584	10100	10457	7846	13070	8618	8545	9504	7780
ARPC4	2705	2830	2196	2010	1746	2320	1925	3595	3319	3245	3085	3638
ARPC4-TTLL3	1	1	0	3	2	6	2	2	3	10	5	17
ARPC5	8658	8788	7382	6382	4703	6062	4813	6931	9943	7774	10018	8210
ARPC5L	420	360	458	363	319	393	240	442	562	469	459	446
ARPIN	671	926	437	482	417	648	407	327	564	479	384	471
ARPP19	1706	2128	1845	1735	1289	1703	1111	1132	3713	2305	3006	3254
ARPP21	0	0	0	0	0	0	0	0	1	0	0	0
ARR3	0	0	0	0	0	0	0	0	0	0	0	0
ARRB1	2364	3080	1965	1831	1202	1774	1131	1266	1938	1967	1978	1843
ARRB2	3872	4442	3231	3811	2635	3915	2866	3992	7019	6113	6835	7583
ARRDC1	322	337	217	156	286	510	338	304	255	270	298	265
ARRDC2	745	855	514	435	521	808	429	575	556	594	450	572
ARRDC3	4571	4370	5746	4692	4572	6194	3592	3350	7366	5202	6689	4312
ARRDC4	229	563	633	709	55	78	43	62	993	1423	1476	1479
ARRDC5	1	2	2	1	1	5	4	2	2	1	1	1
ARSA	660	496	433	448	270	483	355	520	458	528	576	534
ARSB	2113	2896	1410	1270	1731	2591	1747	1622	2177	1918	1766	2555
ARSD	323	378	264	262	357	626	351	348	319	313	215	298
ARSE	0	0	0	0	0	0	0	0	0	0	0	0
ARSF	0	0	0	0	0	0	0	0	0	0	0	0
ARSG	78	100	14	19	76	86	61	58	44	26	24	48
ARSH	0	0	0	0	0	0	0	0	0	0	0	0
ARSI	0	3	1	0	0	0	0	0	1	0	0	1
ARSJ	0	1	0	1	0	0	0	0	0	0	0	0
ARSK	58	51	47	59	55	77	54	41	59	38	59	45
ART1	0	0	0	0	0	0	0	0	0	0	0	0
ART3	1	4	2	0	12	11	10	18	5	1	1	0
ART4	1	3	0	0	1	0	0	1	0	2	2	2
ART5	0	0	1	0	0	0	0	0	1	0	0	0
ARTN	0	0	0	0	0	0	0	0	0	0	0	0
ARV1	304	305	206	172	167	177	142	215	508	429	656	497
ARVCF	39	28	22	20	14	34	15	15	34	31	27	26
ARX	0	0	0	0	0	0	0	0	0	0	0	0
AS3MT	4	6	1	2	0	1	4	5	0	6	0	4
ASAH1	21375	26590	10486	9500	17741	21906	15829	18183	17039	9339	11523	13110
ASAH2	12	8	17	10	13	27	8	14	8	5	2	2
ASAH2B	29	18	41	21	35	45	25	40	18	8	15	15
ASAP1	1338	1967	1900	1974	1183	2108	1194	698	3048	2039	2470	4260
ASAP2	31	88	61	118	274	559	265	173	136	120	135	209
ASAP3	13	11	5	12	20	42	8	17	2	1	1	2
ASB1	153	214	248	251	131	181	179	195	157	177	137	145
ASB10	0	0	0	0	0	0	0	0	0	0	0	0
ASB11	0	0	0	0	0	0	0	0	0	0	0	0
ASB12	1	2	5	0	1	1	2	1	0	1	1	2
ASB13	165	279	77	93	88	174	100	131	134	87	119	146
ASB14	0	1	1	1	3	1	0	0	0	1	0	2
ASB15	0	0	0	0	0	0	0	0	0	0	0	0
ASB16	0	0	0	0	0	0	0	0	0	0	0	0
ASB17	0	0	0	0	0	0	0	0	0	0	0	0
ASB18	0	0	0	0	0	0	0	0	0	0	0	0
ASB2	28	24	19	21	73	109	67	87	12	0	7	30
ASB3	6	17	2	8	9	7	3	12	6	5	8	11
ASB4	0	0	0	0	0	0	0	2	0	0	0	0
ASB5	0	0	0	0	0	0	0	0	0	0	0	0
ASB6	209	232	257	198	178	267	175	232	220	173	211	175
ASB7	193	237	263	250	239	455	241	217	310	238	228	335
ASB8	534	657	555	514	507	723	425	461	721	473	564	543
ASB9	0	0	0	0	3	2	2	0	0	0	0	0
ASCC1	862	743	683	596	466	560	359	445	777	535	667	489
ASCC2	528	636	519	420	388	654	383	423	576	494	522	512
ASCC3	306	557	260	285	414	733	425	249	440	221	421	398
ASCL1	2	0	0	0	0	0	2	1	22	7	14	27
ASCL2	147	75	86	72	393	565	303	534	113	115	114	58
ASCL3	0	0	0	0	0	0	0	0	0	0	0	0
ASCL4	0	0	0	0	1	0	0	0	0	3	0	9
ASCL5	0	0	0	0	0	0	0	0	0	0	0	0
ASDURF	0	0	0	0	0	0	0	0	0	0	0	0
ASF1A	561	471	267	207	294	403	176	259	376	286	359	239
ASF1B	121	128	51	51	299	360	249	349	37	21	25	33
ASGR1	3	9	0	2	2	3	2	10	2	3	0	1
ASGR2	25	48	44	44	46	53	68	111	35	62	114	171
ASH1L	247	413	359	434	285	568	316	135	507	324	359	494
ASH2L	946	965	822	718	818	1069	700	814	901	618	778	804
ASIC1	3	7	3	3	0	0	2	0	1	1	0	0
ASIC2	7	4	0	0	3	3	5	2	2	0	0	0
ASIC3	8	5	4	4	2	8	2	5	3	15	1	6
ASIC4	0	0	0	0	0	0	0	0	0	0	0	0
ASIC5	0	0	0	0	0	0	0	0	0	0	0	0
ASIP	5	4	3	2	20	17	2	9	28	18	31	32
ASL	256	313	180	171	185	261	186	269	330	401	299	298
ASMT	0	0	0	0	0	0	0	0	0	0	0	0
ASMTL	21	1	1	22	1	1	1	15	6	2	13	25
ASNA1	1545	1455	943	816	1002	1274	932	1247	1215	900	825	975
ASNS	2048	2144	453	351	235	458	19	28	2421	1116	352	532
ASNSD1	377	404	317	228	267	329	184	286	357	224	310	281
ASPA	0	0	0	0	0	0	0	0	0	0	0	0
ASPDH	0	0	0	0	0	0	0	0	0	0	0	0
ASPG	0	0	0	0	0	0	0	0	0	0	0	0
ASPH	1501	1793	2974	2816	708	1085	717	648	1725	1856	2002	1854
ASPHD1	2	0	0	1	0	0	3	0	1	2	4	6
ASPHD2	40	43	55	38	121	224	130	155	43	44	71	65
ASPM	20	45	2	5	2	2	2	1	1	1	1	1
ASPN	0	0	0	0	0	0	0	0	0	0	0	0
ASPRV1	31	21	19	22	12	7	13	9	11	27	13	9
ASPSCR1	128	199	55	49	76	133	85	119	112	96	68	121
ASRGL1	34	42	37	26	12	26	21	21	14	12	4	11
ASS1	531	482	387	130	138	242	135	158	213	116	23	20
ASTE1	69	69	50	54	46	83	41	40	76	40	50	52
ASTL	0	2	1	0	1	1	0	4	0	0	1	0
ASTN1	0	0	0	0	0	0	0	0	0	0	0	0
ASTN2	8	8	2	2	2	1	0	1	22	18	19	25
ASXL1	443	673	643	633	372	666	387	273	706	667	511	747
ASXL2	436	767	654	687	387	679	486	250	723	572	603	1006
ASXL3	1	0	0	0	0	0	0	1	0	0	0	0
ASZ1	0	0	0	0	0	0	0	0	0	0	0	0
ATAD1	837	982	723	741	706	913	621	661	811	431	712	536
ATAD2	183	251	216	275	282	481	305	209	265	121	183	230
ATAD2B	247	392	271	230	180	268	176	104	486	230	376	484
ATAD3A	72	47	25	29	13	44	39	53	54	28	59	55
ATAD3B	50	41	34	25	13	28	34	31	59	36	70	78
ATAD3C	0	0	0	0	0	0	0	0	0	0	0	0
ATAD5	32	44	15	23	26	68	42	17	17	10	18	23
ATAT1	9	30	8	9	13	21	15	9	31	33	27	63
ATCAY	0	1	0	0	0	0	0	0	0	0	0	0
ATE1	418	636	434	398	423	560	285	250	537	299	409	351
ATF1	489	539	385	403	423	567	344	396	458	229	383	255
ATF2	1184	1179	1226	1162	1223	1767	911	722	1302	725	1039	811
ATF3	1028	730	1098	633	3681	5221	1846	2350	5135	2764	1987	2095
ATF4	9470	8997	7349	5704	5342	7646	1303	1893	12716	8824	6274	7127
ATF5	1338	1345	906	608	2481	3594	4141	5443	3415	2143	3481	3564
ATF6	2982	3085	2686	2419	2268	3005	1836	1955	2642	2045	2299	1982
ATF6B	1860	2055	1234	1290	1179	2009	1170	1101	1565	1361	1152	1055
ATF7	330	425	442	425	315	510	347	241	484	399	317	360
ATF7IP	837	1067	1402	1392	692	1038	721	554	1208	882	999	1066
ATF7IP2	63	90	62	59	63	77	50	49	96	77	66	88
ATG10	127	151	130	119	171	176	114	176	175	113	134	113
ATG101	409	372	314	293	270	395	221	365	414	324	322	355
ATG12	1017	1005	1083	837	879	1027	659	900	1337	1076	1138	1112
ATG13	1325	1349	1010	1124	1097	1672	892	1001	1438	1302	993	1242
ATG14	221	311	268	234	184	294	161	133	393	345	278	372
ATG16L1	228	287	270	218	261	423	257	244	443	248	301	287
ATG16L2	229	225	219	215	235	430	307	284	205	268	121	225
ATG2A	231	292	245	336	278	555	338	241	187	186	199	244
ATG2B	291	444	275	329	228	387	232	155	452	290	326	505
ATG3	1931	1726	1792	1419	3195	3900	2666	4552	2180	1851	1909	1513
ATG4A	377	404	338	238	295	393	299	346	366	274	336	307
ATG4B	272	294	265	202	240	320	274	352	300	288	263	318
ATG4C	631	833	443	408	424	530	367	459	593	289	536	506
ATG4D	200	185	187	157	135	231	149	227	181	150	147	155
ATG5	1162	956	986	813	869	1003	560	851	1330	862	1091	812
ATG7	1276	1695	1136	976	1029	1577	949	1236	952	845	848	856
ATG9A	477	558	411	445	316	585	301	343	445	490	367	361
ATG9B	0	0	0	0	1	0	0	0	2	0	0	0
ATIC	453	733	196	173	307	374	212	290	731	408	656	767
ATL1	18	7	54	31	9	20	4	8	15	31	18	3
ATL2	366	493	309	278	346	494	292	305	362	161	278	280
ATL3	868	1001	1168	1007	710	1007	641	771	1704	1495	1311	1771
ATM	395	725	337	451	636	1123	729	389	446	349	326	554
ATMIN	731	890	645	572	551	829	452	455	894	566	653	655
ATN1	538	650	654	713	802	1298	946	650	438	406	361	410
ATOH1	0	0	0	0	0	0	0	0	0	0	0	0
ATOH7	0	0	0	0	0	0	0	0	1	0	0	0
ATOH8	438	279	249	302	120	178	150	220	15	46	36	33
ATOX1	4069	4100	1711	1428	2137	2310	2061	4582	3820	3945	3622	3897
ATP10A	50	87	33	10	47	73	59	48	59	20	52	60
ATP10B	0	0	0	0	0	0	0	0	0	0	0	1
ATP10D	268	405	253	223	401	671	349	218	328	202	239	265
ATP11A	574	1029	736	967	537	1106	683	323	586	558	541	829
ATP11AUN	0	0	0	0	0	0	0	0	0	0	0	0
ATP11B	904	1014	1157	1213	635	1041	641	454	1151	864	895	982
ATP11C	208	272	290	352	318	489	374	212	298	278	315	485
ATP12A	0	0	0	0	0	0	0	0	0	0	0	0
ATP13A1	524	679	291	252	282	493	352	363	579	342	462	537
ATP13A2	179	298	156	115	1333	2252	1869	1741	260	246	320	223
ATP13A3	1626	2044	3864	4863	1568	2662	1916	1143	3860	3736	3984	4487
ATP13A4	0	1	0	0	0	0	1	1	0	1	0	2
ATP13A5	0	0	0	0	0	0	0	0	0	0	0	0
ATP1A1	4767	6685	4644	5056	3242	5007	2939	3182	3288	3263	3039	2724
ATP1A2	0	0	0	0	0	0	0	0	0	0	0	1
ATP1A3	0	1	0	0	0	0	0	0	0	0	0	0
ATP1A4	11	14	3	0	3	3	0	3	30	1	4	10
ATP1B1	1087	2144	617	511	2572	3531	2363	2933	3577	2597	3284	3912
ATP1B2	0	0	0	1	0	0	2	2	0	3	1	1
ATP1B3	2210	2409	2843	2490	1829	2343	1464	2649	7599	5895	6126	5707
ATP1B4	0	0	0	0	0	0	0	0	0	0	0	0
ATP23	55	60	31	25	32	37	36	56	54	33	58	46
ATP2A1	1	4	2	1	0	0	5	1	1	3	4	1
ATP2A2	1398	1957	1765	1797	1575	2595	1833	1352	1861	1531	1595	1781
ATP2A3	806	433	1156	1719	189	412	346	352	244	430	393	325
ATP2B1	1119	1629	1508	1564	449	831	427	280	1851	692	1535	3458
ATP2B2	0	0	0	1	0	0	0	0	0	0	2	0
ATP2B3	0	0	0	0	2	2	0	0	0	0	0	0
ATP2B4	473	459	814	1076	122	260	162	78	667	1155	549	661
ATP2C1	2426	3575	3075	3647	3392	4656	2978	2545	2437	2064	2923	2629
ATP2C2	1	0	0	0	2	4	0	1	1	0	0	0
ATP4A	0	0	0	0	0	0	0	0	0	0	0	0
ATP4B	0	0	0	0	0	0	0	0	0	0	0	0
ATP5F1A	3711	5411	2894	2501	3683	4594	3108	4792	5460	3561	5361	5962
ATP5F1B	7493	9870	5590	4759	6110	7954	5322	7212	11284	6659	9221	10609
ATP5F1C	2653	2516	1613	1264	1510	1644	1244	2034	2670	1779	2548	2502
ATP5F1D	110	112	42	50	62	93	111	157	77	93	124	234
ATP5F1E	4957	3856	3600	3560	4598	4221	4202	7604	4809	5226	4813	6581
ATP5IF1	1089	842	615	641	593	674	630	888	744	831	905	899
ATP5MC1	202	234	99	87	160	149	131	201	177	142	170	189
ATP5MC2	1845	1927	1316	1188	1741	1959	1588	2574	2145	1848	2127	2140
ATP5MC3	1555	1716	1038	908	1278	1407	1222	2112	2023	1355	2297	2449
ATP5MD	990	866	821	726	705	635	792	1271	1003	818	946	1284
ATP5ME	524	496	319	358	387	412	442	679	460	473	544	829
ATP5MF	597	499	334	320	375	427	405	751	515	504	524	689
ATP5MF-PTCD1	0	0	0	0	0	0	0	0	0	0	0	0
ATP5MG	3011	2491	1474	1420	2108	2167	1657	3348	2634	2396	2850	3144
ATP5MGL	0	0	0	0	0	0	0	0	0	1	0	1
ATP5MPL	1026	889	693	682	888	874	711	1316	914	801	721	1139
ATP5PB	2702	2904	1688	1697	2244	2495	1843	3306	2385	1782	2506	2096
ATP5PD	2894	2077	1742	1766	1568	1625	1366	2205	2228	2510	2290	2158
ATP5PF	1198	974	765	786	984	960	894	1418	984	945	926	1190
ATP5PO	2945	2493	1659	1503	1888	2023	1508	2875	2126	1886	2094	2104
ATP5S	118	129	113	77	123	186	95	146	95	77	77	63
ATP6AP1	5475	6515	3775	3425	3695	5482	3416	4405	4980	4601	3638	4156
ATP6AP1L	29	31	29	20	29	36	18	18	34	29	20	39
ATP6AP2	4203	6525	3942	4517	5646	7148	5619	6662	4658	3901	5097	5591
ATP6V0A1	1230	2147	1123	1327	1363	2336	1384	1347	2049	2637	2015	2473
ATP6V0A2	396	512	384	351	279	416	206	199	942	653	647	735
ATP6V0A4	0	0	0	0	0	0	0	0	0	0	0	0
ATP6V0B	5525	5480	3736	3260	4388	5643	3702	6654	5245	4514	4010	4361
ATP6V0C	3288	3476	2107	2087	2187	3443	2871	4057	2927	2748	2822	3446
ATP6V0D1	3202	3623	3046	2980	2634	3453	2446	3616	3575	3914	2995	3033
ATP6V0D2	258	475	166	236	26	19	6	6	135	72	80	63
ATP6V0E1	10233	7499	5840	5285	8160	8219	6601	12683	9856	8414	9095	8242
ATP6V0E2	78	117	32	40	70	97	60	116	88	64	71	110
ATP6V1A	1831	2757	1953	1818	2190	3402	2287	2063	1822	1262	1853	2182
ATP6V1B1	14	11	6	8	7	16	5	14	8	5	6	7
ATP6V1B2	16987	21992	10961	8977	20372	27282	16630	20560	18077	15504	16622	12719
ATP6V1C1	3366	3463	2693	2297	3780	4382	3927	4285	5465	3606	5427	5136
ATP6V1C2	0	1	1	1	4	1	1	1	0	2	0	2
ATP6V1D	2910	2552	2050	1813	2237	2178	1535	2426	3377	2232	2838	2347
ATP6V1E1	5496	4129	4285	3629	4603	4936	3511	5659	7427	5154	5813	5340
ATP6V1E2	35	44	34	28	32	60	33	35	51	41	41	34
ATP6V1F	8872	8101	4177	4032	4136	4718	3460	5492	8570	7182	7569	7152
ATP6V1G1	5300	3960	2883	2601	5245	5890	4073	5523	7610	4796	5943	4904
ATP6V1G2	7	10	8	6	1	2	6	1	6	1	5	2
ATP6V1G3	0	0	0	0	0	0	0	0	0	0	0	0
ATP6V1H	3393	3858	2273	1939	3311	4127	2449	3114	3746	2545	2569	2784
ATP7A	292	399	338	368	251	413	258	168	356	250	285	399
ATP7B	6	5	5	8	11	5	7	6	15	6	13	13
ATP8A1	25	77	10	18	15	41	9	9	67	28	45	79
ATP8A2	0	0	0	1	0	0	0	0	0	1	1	0
ATP8B1	16	31	8	30	1	1	2	1	9	8	18	11
ATP8B2	25	24	58	42	12	32	31	18	57	34	32	36
ATP8B3	14	19	9	14	18	11	18	14	7	12	12	16
ATP8B4	1309	2234	1386	1842	736	1199	966	769	2023	1443	2441	2807
ATP9A	42	78	57	55	63	116	53	29	69	185	68	86
ATP9B	516	686	406	450	374	627	356	332	350	353	389	398
ATPAF1	459	540	314	299	383	481	287	479	407	290	353	319
ATPAF2	271	299	169	180	196	274	180	316	234	218	224	318
ATR	172	348	171	168	232	398	227	179	352	252	353	334
ATRAID	1889	1510	1039	861	1616	1820	1514	2535	1510	1077	1387	1233
ATRIP	63	92	64	42	61	83	59	90	101	65	57	92
ATRN	361	658	353	502	417	761	496	358	477	412	357	631
ATRNL1	4	7	0	0	5	4	3	2	1	0	0	1
ATRX	415	664	414	585	452	771	428	246	751	365	670	722
ATXN1	474	574	439	451	332	641	454	282	1089	1259	1058	1445
ATXN10	724	842	470	438	474	595	349	568	869	553	766	717
ATXN1L	399	510	466	438	383	633	337	193	561	330	321	339
ATXN2	144	229	225	211	164	250	153	102	224	253	202	298
ATXN2L	1047	1313	741	729	691	1235	649	490	1026	757	641	801
ATXN3	496	450	417	310	308	404	241	280	493	304	402	345
ATXN3L	0	0	0	0	0	0	0	0	0	0	0	0
ATXN7	218	311	270	283	644	1175	585	345	346	258	236	424
ATXN7L1	210	299	222	169	147	231	146	110	187	139	114	109
ATXN7L2	52	48	33	29	41	56	37	36	63	43	48	28
ATXN7L3	1037	996	1144	1045	646	1062	690	657	1131	809	861	753
ATXN7L3B	795	1070	751	664	517	798	440	386	998	664	705	681
AUH	264	312	170	159	141	214	91	127	1265	678	846	1203
AUNIP	15	24	4	5	5	1	0	2	16	5	4	10
AUP1	1337	1554	1222	1069	1157	1558	1223	1961	1886	1802	1576	1814
AURKA	292	350	202	233	457	571	362	461	1296	646	848	898
AURKAIP1	464	468	317	290	362	458	406	735	459	503	548	735
AURKB	16	26	3	3	3	5	4	6	3	4	5	5
AURKC	13	21	21	15	107	127	108	168	19	37	17	30
AUTS2	0	0	0	0	1	2	3	1	0	0	0	0
AVEN	157	161	151	116	308	404	184	375	725	344	331	439
AVIL	58	45	138	112	43	73	46	50	41	107	24	35
AVL9	522	647	668	540	474	749	412	355	889	680	640	754
AVP	0	0	0	0	0	0	0	0	0	0	0	0
AVPI1	466	278	342	390	352	540	163	247	577	486	453	473
AVPR1A	0	0	0	0	1	0	0	0	0	0	0	0
AVPR1B	0	0	0	0	0	0	0	0	0	0	0	0
AVPR2	0	4	0	0	3	3	1	2	1	0	1	2
AWAT1	0	0	0	0	0	0	0	0	0	0	0	0
AWAT2	0	0	0	0	0	0	0	0	0	0	0	0
AXDND1	1	0	1	1	0	1	1	0	5	2	6	14
AXIN1	210	200	191	148	202	325	193	208	237	209	252	257
AXIN2	1	2	2	1	2	2	1	2	14	4	17	22
AXL	633	1089	381	162	909	1599	1064	1061	1015	601	656	1142
AZGP1	0	0	0	0	0	0	0	0	0	0	0	0
AZI2	1662	1663	1865	1351	628	800	528	568	1103	952	934	616
AZIN1	4616	4755	5038	4706	7605	11156	5949	5444	4123	2743	3067	2736
AZIN2	3	5	27	8	24	47	36	27	36	14	26	17
AZU1	1	2	0	1	4	1	1	0	0	1	1	0
B2M	258822	195442	152012	103567	423011	428134	341994	499464	301051	162543	231384	220327
B3GALNT1	141	197	252	247	45	99	57	48	867	427	687	616
B3GALNT2	71	132	78	39	35	42	32	26	153	77	134	182
B3GALT1	0	0	0	0	0	0	0	0	0	0	0	0
B3GALT2	0	0	0	0	0	0	0	0	0	0	0	0
B3GALT4	352	265	351	258	248	330	336	479	360	377	361	392
B3GALT5	0	0	0	0	0	0	0	0	0	0	0	0
B3GALT6	195	236	141	108	55	91	79	117	220	181	216	248
B3GAT1	0	0	0	0	0	0	0	0	0	0	0	0
B3GAT2	1	0	0	2	0	0	1	0	0	1	0	0
B3GAT3	441	478	315	312	246	371	258	381	382	429	379	426
B3GLCT	32	51	57	40	69	108	49	83	112	110	138	132
B3GNT2	1005	1223	1784	1528	660	800	695	720	1510	783	1109	782
B3GNT3	6	2	23	25	2	9	3	6	1	3	3	0
B3GNT4	4	2	1	1	2	2	0	2	2	3	0	0
B3GNT5	384	648	351	309	497	754	509	409	3227	1345	2649	2589
B3GNT6	0	0	0	0	0	0	0	0	11	2	9	3
B3GNT7	42	63	102	84	28	48	38	33	75	96	104	97
B3GNT8	25	27	44	38	34	76	40	53	17	21	20	22
B3GNT9	1	4	5	10	1	5	2	2	18	9	22	19
B3GNTL1	46	51	80	80	34	71	41	41	57	81	45	73
B4GALNT1	7	3	7	6	2	1	0	0	20	13	6	7
B4GALNT2	0	0	0	0	0	0	0	0	0	0	0	0
B4GALNT3	0	0	0	0	1	0	0	0	0	0	1	0
B4GALNT4	0	0	0	0	0	0	0	0	0	0	0	0
B4GALT1	5076	5831	6578	6290	4553	7569	4607	4098	5523	8445	5162	4661
B4GALT2	18	26	11	14	18	30	13	16	76	58	42	52
B4GALT3	555	582	498	455	426	572	451	521	350	299	286	276
B4GALT4	520	478	574	406	678	882	515	608	803	559	627	585
B4GALT5	1203	1087	1478	1035	1957	3065	2070	1888	1277	1018	859	1027
B4GALT6	1	1	2	1	0	1	2	0	5	5	2	2
B4GALT7	242	304	171	136	204	337	175	331	157	154	177	168
B4GAT1	120	140	71	74	100	123	85	158	99	81	98	130
B9D1	6	1	2	1	0	2	0	10	9	4	2	3
B9D2	100	74	55	75	75	99	69	113	49	85	57	51
BAALC	8	11	18	14	9	9	4	0	65	52	15	20
BAAT	1	0	0	0	0	0	0	0	1	0	0	0
BABAM1	988	973	775	605	621	954	695	1124	941	822	843	876
BABAM2	934	895	870	754	642	874	634	777	679	682	668	518
BACE1	164	339	92	114	142	239	180	136	309	225	316	544
BACE2	226	342	127	75	92	130	115	143	661	436	437	442
BACH1	1702	1785	3535	2946	3364	5433	2456	1681	1082	847	946	664
BACH2	1	0	0	1	0	0	0	0	0	1	0	0
BAD	167	127	105	101	107	172	144	263	125	184	183	173
BAG1	711	885	739	552	600	745	475	872	1200	897	766	830
BAG2	85	74	51	31	33	47	19	32	88	43	90	81
BAG3	220	200	283	234	158	236	200	202	226	225	222	215
BAG4	400	469	445	421	310	479	255	288	427	303	458	348
BAG5	349	597	311	316	305	556	312	240	504	359	427	432
BAG6	1837	2074	1548	1623	1492	2265	1526	1620	1460	1205	1218	1218
BAGE2	0	0	0	0	0	0	0	0	0	0	0	0
BAHCC1	12	12	4	10	7	13	5	3	13	7	15	11
BAHD1	373	468	332	371	246	431	263	294	371	353	315	334
BAIAP2	388	574	189	190	245	426	284	319	679	555	619	747
BAIAP2L1	1	1	0	1	2	2	2	0	2	0	1	3
BAIAP2L2	0	2	0	2	3	1	0	0	3	1	1	0
BAIAP3	1	1	2	2	2	3	3	6	2	5	1	2
BAK1	627	611	721	552	542	818	547	653	1001	724	736	714
BAMBI	272	58	529	449	35	54	18	30	47	96	22	11
BANF1	809	871	539	360	514	638	432	707	852	628	685	858
BANF2	0	0	0	0	0	0	0	0	0	0	0	0
BANK1	2	4	3	1	9	20	11	12	0	2	1	0
BANP	168	137	159	131	98	158	77	93	189	134	142	122
BAP1	791	819	676	667	505	753	476	550	766	618	563	596
BARD1	122	139	130	105	105	143	90	77	122	70	122	88
BARHL1	0	0	0	0	0	0	0	0	0	0	0	0
BARHL2	0	0	0	0	0	0	0	0	0	0	0	0
BARX1	0	0	0	0	0	0	0	0	0	0	0	0
BARX2	0	0	0	0	0	0	0	0	0	0	0	0
BASP1	296	260	388	271	1122	1662	921	1311	961	559	890	934
BATF	169	148	230	238	133	172	146	200	950	978	1090	945
BATF2	312	288	475	179	1161	1664	1217	1557	642	304	446	273
BATF3	298	234	195	68	251	348	131	192	2448	1434	1692	2333
BAX	1107	1038	867	819	761	1033	794	1181	1359	1190	1195	1475
BAZ1A	1030	1170	1590	1342	2205	3409	2429	1734	2535	1387	2182	2058
BAZ1B	754	1109	885	814	563	1005	503	335	1213	1027	817	1094
BAZ2A	632	839	910	918	1083	1902	1132	590	1061	755	707	986
BAZ2B	588	761	795	906	539	875	524	295	639	517	615	688
BBC3	188	130	84	73	98	128	79	104	89	93	91	66
BBIP1	324	262	335	301	238	258	218	285	227	223	191	185
BBOF1	65	38	47	51	26	33	28	43	31	29	24	14
BBOX1	0	0	0	0	0	2	0	0	0	0	0	0
BBS1	138	134	119	150	73	131	86	48	92	121	85	69
BBS10	334	358	334	278	211	325	207	133	309	203	288	240
BBS12	169	131	161	166	272	401	221	202	90	50	67	40
BBS2	824	769	762	673	956	1304	818	884	768	830	514	374
BBS4	823	696	703	572	439	634	337	374	777	573	561	442
BBS5	84	99	22	21	30	41	19	27	81	32	53	42
BBS7	166	152	210	175	138	196	103	105	205	101	135	117
BBS9	140	169	150	120	123	153	93	83	81	90	60	57
BBX	361	542	424	401	566	985	621	310	295	238	259	247
BCAM	27	56	6	10	5	14	15	12	25	24	33	48
BCAN	0	3	0	1	0	2	1	1	2	2	2	1
BCAP29	1198	1053	1368	1238	1158	1394	933	1114	1733	1532	1532	1126
BCAP31	3813	4143	2724	2605	2838	3643	2724	4548	4868	4492	4252	4748
BCAR1	9	9	4	4	14	22	8	13	2	9	7	2
BCAR3	67	83	66	49	93	147	60	74	295	177	272	265
BCAS1	0	0	0	0	0	0	1	0	1	1	1	9
BCAS2	1314	838	1094	930	841	906	544	875	898	735	743	499
BCAS3	351	335	240	237	316	457	312	237	298	252	212	239
BCAS4	0	0	1	1	3	2	0	0	0	1	0	0
BCAT1	1566	2008	2350	2707	1595	2599	1347	1215	810	861	964	807
BCAT2	87	115	64	58	61	104	56	104	199	127	142	158
BCCIP	819	821	492	408	489	600	362	559	658	386	594	479
BCDIN3D	198	179	178	143	76	70	54	75	162	117	126	141
BCHE	0	1	0	0	0	0	0	0	0	0	0	0
BCKDHA	722	789	557	577	406	651	393	534	358	348	315	377
BCKDHB	98	133	50	41	63	71	40	50	238	110	134	241
BCKDK	716	870	810	877	528	867	596	858	1193	1242	1105	1511
BCL10	544	610	704	560	559	751	454	607	619	447	541	583
BCL11A	15	23	23	20	1	1	1	0	5	0	2	20
BCL11B	0	0	1	2	0	0	0	1	0	1	0	0
BCL2	52	143	35	36	48	60	29	29	176	49	78	168
BCL2A1	3906	1181	8941	8429	5506	5211	3602	6839	938	903	762	874
BCL2L1	2011	1635	2493	2356	1434	2030	1292	1596	2123	1692	1688	1586
BCL2L10	0	0	0	0	0	0	0	1	0	0	0	0
BCL2L11	413	481	722	777	650	1156	582	400	1982	2276	1465	2490
BCL2L12	159	170	93	85	134	181	145	185	111	91	99	115
BCL2L13	1091	1081	1355	883	1030	1431	765	804	1301	655	930	901
BCL2L14	0	0	0	0	1239	1456	737	1063	11	5	11	11
BCL2L15	0	5	3	2	1	0	3	1	8	0	1	5
BCL2L2	437	576	686	566	265	408	248	234	629	609	462	438
BCL2L2-PABPN1	0	0	0	0	0	0	0	0	0	0	0	0
BCL3	912	638	995	1080	637	994	727	920	796	935	640	975
BCL6	1267	1139	2517	2677	1958	3007	2177	1817	755	841	663	719
BCL6B	0	1	1	2	3	4	3	5	2	1	0	0
BCL7A	21	39	15	7	3	14	4	5	621	332	383	405
BCL7B	769	754	904	810	602	789	545	789	1104	1021	966	908
BCL7C	275	220	136	123	157	195	161	292	399	316	390	477
BCL9	51	76	80	91	25	60	38	25	28	26	24	19
BCL9L	327	387	342	394	276	523	428	202	503	359	387	637
BCLAF1	1674	2275	1476	1371	1200	1912	1020	810	1955	1208	1559	1648
BCLAF3	113	168	159	143	123	204	102	100	204	170	165	231
BCO1	0	0	0	0	0	0	0	0	0	0	0	0
BCO2	7	14	5	7	5	8	9	6	25	20	10	26
BCOR	158	326	164	183	375	787	318	212	293	204	238	335
BCORL1	48	72	59	79	36	80	57	45	63	44	54	70
BCR	51	57	45	59	27	51	17	23	41	35	36	31
BCS1L	138	227	127	86	94	126	71	108	182	139	142	155
BDH1	121	179	44	26	101	167	70	115	121	90	68	89
BDH2	290	159	346	205	173	178	162	269	370	461	360	285
BDKRB1	0	2	3	1	0	0	0	0	0	0	0	0
BDKRB2	0	1	1	3	0	0	0	0	0	0	0	0
BDNF	0	0	0	0	0	0	0	0	0	0	0	0
BDP1	263	429	383	320	184	323	195	112	1841	539	1232	1627
BEAN1	11	4	49	69	13	13	10	9	14	53	13	2
BECN1	1646	1654	1389	1255	1439	1788	1261	1599	1761	1288	1455	1545
BECN2	0	0	0	0	0	0	0	0	0	0	0	0
BEGAIN	2	1	1	1	0	1	1	1	1	7	10	2
BEND2	0	0	0	0	0	0	0	0	0	0	0	0
BEND3	26	22	19	19	16	30	21	9	30	20	26	33
BEND4	0	0	0	0	0	0	0	0	0	0	0	0
BEND5	0	0	0	0	0	0	0	0	0	0	0	1
BEND6	0	0	1	2	0	0	0	0	0	1	0	0
BEND7	0	0	0	0	0	0	0	0	0	0	0	0
BEST1	520	596	617	590	397	638	425	400	241	397	240	231
BEST2	0	0	0	0	0	0	0	0	0	0	0	0
BEST3	0	0	0	0	0	0	0	0	1	2	0	0
BEST4	1	2	5	3	3	9	2	5	1	6	0	6
BET1	394	353	267	233	428	515	318	474	382	261	306	287
BET1L	592	661	579	529	513	800	462	479	822	669	544	636
BEX1	9	6	12	12	1	1	1	2	29	25	13	9
BEX2	0	0	3	2	0	0	0	0	6	2	0	1
BEX3	498	399	171	201	57	73	65	76	251	238	275	212
BEX4	1463	1471	731	568	699	814	629	935	1967	1455	2070	1944
BEX5	0	0	0	0	0	0	0	0	2	0	0	0
BFAR	722	806	652	624	496	684	296	378	848	565	682	583
BFSP1	1	1	2	0	0	1	0	0	1	1	2	4
BFSP2	0	2	0	1	1	0	1	0	0	1	1	2
BGLAP	0	0	1	0	0	0	1	0	1	1	0	0
BGN	0	1	0	0	0	1	0	0	0	0	0	0
BHLHA15	0	0	0	0	0	0	0	0	0	0	0	0
BHLHA9	0	0	0	0	0	0	0	0	0	0	0	0
BHLHB9	0	0	0	0	0	0	0	0	0	0	0	0
BHLHE22	0	0	0	0	0	0	0	0	0	0	0	0
BHLHE23	0	0	0	0	0	0	0	0	0	0	0	0
BHLHE40	596	586	1636	1704	61	96	33	23	1905	1622	1399	1408
BHLHE41	3514	4124	3790	3079	3514	5140	3037	2755	94	189	114	112
BHMG1	0	0	0	0	0	0	1	2	0	0	0	0
BHMT	1	0	1	0	0	0	1	0	1	1	0	0
BHMT2	0	0	0	0	0	0	0	0	0	0	0	0
BICC1	3	1	59	99	0	0	0	0	0	1	0	0
BICD1	41	43	34	31	43	66	27	20	30	16	28	42
BICD2	188	370	234	264	234	431	321	275	427	393	418	727
BICDL1	5	0	1	0	3	5	1	5	48	27	43	64
BICDL2	0	0	0	0	0	0	0	0	0	0	0	3
BICRA	31	24	20	26	14	50	23	36	39	47	31	58
BICRAL	298	398	392	401	327	573	241	122	335	238	224	300
BID	1385	1887	991	862	1415	1750	1352	2084	5176	2858	4936	6851
BIK	0	0	2	0	0	0	0	0	19	12	20	17
BIN1	237	352	127	109	223	333	273	441	159	143	307	321
BIN2	2130	2715	2019	1882	1690	2530	1966	2034	1905	1775	1820	1663
BIN3	484	391	495	424	497	655	484	629	405	371	317	342
BIRC2	1260	1445	1739	1541	933	1382	858	711	2687	1494	2345	2253
BIRC3	629	957	502	421	830	1322	620	470	9842	2880	8139	12273
BIRC5	45	57	3	2	0	0	1	1	2	0	0	1
BIRC6	596	964	803	887	561	1010	643	454	1257	914	1240	1559
BIRC7	6	19	3	0	1	2	1	1	1	2	0	2
BIRC8	0	0	0	0	0	0	0	0	0	0	0	0
BIVM	61	126	41	41	36	63	41	61	128	99	95	125
BIVM-ERCC5	0	0	0	0	0	0	0	0	0	0	0	0
BLCAP	1060	1289	800	688	895	1258	751	988	941	765	732	755
BLID	0	0	0	0	0	0	0	0	0	0	0	0
BLK	1	0	1	0	0	0	0	0	2	0	1	1
BLM	51	96	23	53	143	216	155	154	37	38	33	59
BLMH	254	325	207	163	182	238	140	203	327	221	252	347
BLNK	665	910	546	391	646	935	551	695	512	371	444	443
BLOC1S1	2189	1751	1792	1563	2382	2756	2084	4241	2256	2187	1867	1840
BLOC1S2	2183	1692	1563	1145	1786	1898	1150	1907	2530	1946	2210	1582
BLOC1S3	233	261	219	160	198	288	184	216	268	169	187	166
BLOC1S4	128	154	96	95	79	117	79	102	151	141	166	189
BLOC1S5	397	392	291	282	312	394	200	270	360	184	257	208
BLOC1S6	495	703	535	640	918	1397	891	865	1954	1756	1882	2119
BLVRA	460	317	1090	548	1117	1240	929	1656	1431	1535	1682	1405
BLVRB	982	1082	441	355	814	1038	867	1465	1526	1711	1842	1819
BLZF1	1098	1015	1354	815	984	1257	749	922	1298	696	1207	661
BMF	1449	2046	686	811	1247	2232	1173	948	842	844	600	795
BMI1	0	4	1	2	1	3	3	0	2	1	1	0
BMP1	15	15	22	18	11	33	26	18	23	34	33	26
BMP10	2	8	9	2	0	0	4	2	44	19	26	62
BMP15	0	0	0	0	0	0	0	0	0	0	0	0
BMP2	76	55	65	74	42	87	36	45	75	131	92	97
BMP2K	3952	5209	4015	3989	2357	3817	2633	1921	3960	4805	4781	5132
BMP3	0	0	0	0	0	0	0	0	0	0	0	0
BMP4	14	33	7	6	2	4	7	3	10	3	3	2
BMP5	0	0	0	0	0	0	0	0	0	0	0	0
BMP6	14	4	107	162	2	1	2	3	36	89	25	42
BMP7	1	6	0	1	5	4	4	0	2	0	0	3
BMP8A	0	0	0	0	0	0	1	0	1	1	0	1
BMP8B	1	2	0	0	2	2	1	0	4	6	1	13
BMPER	0	0	0	1	0	0	1	0	0	0	0	0
BMPR1A	186	250	237	198	218	262	192	164	246	143	210	228
BMPR1B	0	0	0	0	0	0	0	0	1	0	0	0
BMPR2	616	839	781	721	687	1091	731	610	1062	869	935	1615
BMS1	471	696	457	392	311	471	307	269	751	425	638	644
BMT2	763	954	835	699	484	661	515	548	458	295	451	360
BMX	0	0	0	0	0	0	1	0	0	0	0	0
BNC1	0	1	0	0	0	0	0	0	1	0	1	2
BNC2	30	64	33	60	5	10	7	1	25	34	46	35
BNIP1	157	181	109	79	115	141	87	149	149	96	113	114
BNIP2	1823	2301	1855	1716	1308	1846	1247	1252	2286	1576	2161	1980
BNIP3	278	319	1179	1198	143	143	141	212	488	675	719	461
BNIP3L	2513	2646	3294	3097	1815	2347	1386	1542	2345	2558	2155	1756
BNIPL	0	2	0	2	0	1	0	0	2	0	0	6
BOC	0	0	0	1	2	3	0	0	0	0	1	0
BOD1	246	351	221	143	131	172	96	183	270	180	219	233
BOD1L1	385	614	542	546	366	654	410	184	639	476	591	886
BOD1L2	0	0	0	0	0	0	0	0	0	0	0	0
BOK	6	8	3	2	0	2	0	2	6	11	6	15
BOLA1	50	56	33	22	37	57	53	81	39	40	49	37
BOLA2	0	0	0	0	0	0	0	0	0	0	0	0
BOLA2-SMG1P6	3	18	4	2	10	2	18	2	13	5	10	3
BOLA2B	0	0	1	0	2	0	2	4	0	0	2	0
BOLA3	220	174	124	125	170	178	129	193	138	97	164	147
BOLL	0	0	0	0	0	0	0	0	0	0	0	0
BOP1	37	91	30	20	11	36	34	38	47	25	73	71
BORA	193	205	167	149	156	206	108	146	164	95	151	131
BORCS5	84	110	83	72	118	183	117	135	166	108	134	172
BORCS6	224	211	125	148	246	344	271	442	191	242	291	241
BORCS7	646	660	496	462	428	563	300	465	504	350	455	419
BORCS8	171	161	114	125	77	120	72	135	170	152	110	115
BORCS8-MEF2B	0	0	0	0	0	0	0	0	0	0	0	0
BPGM	544	444	562	466	400	452	330	436	1025	663	875	627
BPHL	108	111	67	77	29	42	25	41	168	91	127	180
BPI	4	3	5	2	8	16	5	4	3	4	0	0
BPIFA1	0	0	0	0	0	0	0	0	0	0	0	0
BPIFA2	0	0	0	0	0	0	0	0	0	0	0	0
BPIFA3	0	0	0	0	0	0	0	0	0	0	0	0
BPIFB1	0	0	0	0	0	0	0	0	0	0	0	0
BPIFB2	0	0	0	0	0	0	0	0	0	0	0	0
BPIFB3	0	0	0	0	0	0	0	0	0	0	0	0
BPIFB4	0	0	0	0	0	0	0	0	0	0	0	0
BPIFB6	0	0	0	0	0	0	0	0	0	0	0	0
BPIFC	1	0	0	0	0	0	0	0	0	0	0	0
BPNT1	357	352	284	237	289	398	298	392	716	321	656	718
BPTF	274	447	380	392	192	362	240	131	508	429	359	578
BPY2	0	0	0	0	0	0	0	0	0	0	0	0
BPY2B	0	0	0	0	0	0	0	0	0	0	0	0
BPY2C	0	0	0	0	0	0	0	0	0	0	0	0
BRAF	296	398	391	385	238	361	229	162	364	270	274	383
BRAP	392	480	481	388	388	516	291	358	597	438	437	620
BRAT1	119	151	65	92	81	140	157	165	106	106	166	153
BRCA1	53	109	17	27	34	65	24	28	48	41	48	48
BRCA2	144	197	221	173	210	351	207	115	417	226	364	370
BRCC3	569	780	498	491	564	744	439	462	776	494	689	518
BRD1	163	251	183	175	138	218	148	121	195	144	157	187
BRD2	2463	2716	3057	2468	2081	3273	2010	1684	2646	1843	1779	1747
BRD3	209	282	158	137	156	266	137	69	158	122	113	163
BRD3OS	58	68	63	68	37	55	39	32	64	42	43	44
BRD4	375	435	393	400	348	635	373	282	333	323	272	323
BRD7	854	971	882	701	766	1099	689	828	884	578	643	661
BRD8	339	437	497	440	380	570	284	241	476	424	343	424
BRD9	210	330	210	204	203	335	193	239	351	254	332	325
BRDT	0	0	0	0	0	0	0	0	0	0	0	0
BRF1	140	154	107	108	105	175	120	120	117	90	121	165
BRF2	307	272	374	257	187	239	165	225	312	253	246	212
BRI3	3641	4148	2324	1987	3311	4005	2722	4758	3581	3322	2943	3489
BRI3BP	44	51	36	47	33	63	52	45	43	49	69	44
BRICD5	7	9	7	4	11	6	14	14	10	13	10	15
BRINP1	0	1	1	0	0	0	0	2	0	0	0	0
BRINP2	0	0	0	0	0	0	0	0	1	0	0	0
BRINP3	0	0	0	0	0	1	0	0	0	0	0	0
BRIP1	47	51	35	15	138	199	129	80	154	35	62	43
BRIX1	329	367	183	154	217	197	134	185	328	161	332	215
BRK1	3299	2888	2737	2682	2135	2421	1839	3146	3640	2974	3774	3409
BRMS1	1154	917	825	679	791	1009	749	1171	923	864	749	789
BRMS1L	306	295	243	210	183	245	120	142	133	69	120	93
BROX	864	1061	995	920	905	1309	815	761	1019	948	891	938
BRPF1	264	301	301	297	175	270	177	169	275	195	245	233
BRPF3	307	419	477	519	307	549	344	198	317	269	257	218
BRS3	2	0	0	0	0	0	0	0	0	0	0	0
BRSK1	0	3	0	3	3	4	3	3	8	0	2	3
BRSK2	1	0	1	0	1	0	0	0	0	2	1	1
BRWD1	631	872	675	579	430	839	417	334	1155	683	858	1066
BRWD3	194	289	285	309	226	359	247	92	238	183	198	253
BSCL2	388	472	252	199	356	477	455	586	416	376	421	465
BSDC1	1265	1152	1167	1032	679	1024	589	626	1481	976	1049	927
BSG	2219	2247	1573	1681	1606	2550	1978	2897	2035	2179	2371	2482
BSN	9	3	1	4	1	4	1	1	5	3	0	0
BSND	0	0	0	0	0	0	0	0	0	0	0	0
BSPH1	0	0	0	0	0	0	0	0	0	0	0	0
BSPRY	0	0	0	0	9	1	0	4	4	1	4	0
BST1	903	867	788	697	304	389	289	343	382	474	357	235
BST2	8149	6222	6204	2833	4708	6028	5157	8544	9077	5470	7542	5997
BSX	0	0	0	0	0	0	0	0	0	0	0	0
BTAF1	362	617	459	400	434	787	473	254	792	375	630	904
BTBD1	1344	1798	1225	1095	1223	1609	909	1141	2323	1351	1929	1728
BTBD10	1039	950	963	878	665	907	607	659	1154	776	1075	806
BTBD11	5	0	12	17	3	9	2	7	0	5	5	6
BTBD16	0	0	0	0	0	0	0	0	1	1	5	1
BTBD17	0	0	0	0	0	0	0	0	0	0	0	0
BTBD18	0	0	0	0	0	0	0	0	0	0	0	0
BTBD19	35	36	27	43	22	33	21	5	37	43	19	25
BTBD2	277	270	113	119	148	186	173	183	142	138	150	169
BTBD3	171	174	219	192	130	198	115	92	222	153	191	226
BTBD6	252	306	234	241	211	298	175	290	386	293	306	361
BTBD7	293	450	272	294	340	536	326	260	446	352	322	479
BTBD8	2	13	7	11	7	16	13	1	3	2	1	3
BTBD9	229	244	232	243	224	351	214	154	180	151	142	137
BTC	0	0	0	0	0	0	0	0	0	1	1	0
BTD	384	318	355	351	338	461	287	341	268	260	179	252
BTF3	3638	3328	1969	1728	2218	2534	1667	2856	3331	2772	3196	3447
BTF3L4	2205	1902	1219	1195	1038	1254	716	1063	1254	1237	1266	998
BTG1	5332	4543	7942	7094	5152	6602	3500	4429	9900	6525	6163	6889
BTG2	2614	2884	2445	2412	2039	2996	2296	2338	1672	2020	1665	1507
BTG3	803	695	975	718	987	1255	926	1420	995	719	779	565
BTG4	0	0	0	0	0	0	0	0	0	0	0	0
BTK	1995	2350	1634	1257	1778	2505	1761	1999	1916	1554	1804	1378
BTLA	2	0	1	0	0	1	1	3	0	0	0	2
BTN1A1	1	0	0	0	0	0	0	0	0	0	0	0
BTN2A1	1274	1223	2297	1903	871	1377	824	806	1859	1425	1215	1086
BTN2A2	244	232	294	166	353	527	324	329	198	107	125	96
BTN3A1	323	387	246	173	1218	1929	1101	1021	292	103	94	127
BTN3A2	334	371	332	160	1415	2025	1185	1546	313	143	118	146
BTN3A3	61	70	53	25	422	544	332	408	48	12	13	15
BTNL10	0	0	0	0	0	0	0	0	0	0	0	0
BTNL2	0	0	0	0	0	0	0	0	0	0	0	0
BTNL3	0	0	0	0	0	0	0	0	0	0	0	0
BTNL8	1	0	0	0	0	4	3	1	9	1	3	14
BTNL9	0	0	0	0	0	0	0	0	0	0	0	0
BTRC	275	348	375	284	264	348	173	222	379	290	290	284
BUB1	96	127	34	21	50	79	40	41	43	13	28	22
BUB1B	43	67	6	7	10	6	9	7	11	2	3	4
BUB1B-PAK6	0	0	0	0	0	0	0	0	0	0	0	0
BUB3	1081	1214	955	767	839	1056	622	868	1362	827	1070	921
BUD13	360	429	400	316	302	381	267	352	457	353	341	293
BUD23	474	549	328	248	346	355	259	426	427	337	382	345
BUD31	1782	1185	1117	950	991	1019	738	1304	1480	1333	1219	1032
BVES	51	116	118	107	63	77	45	42	220	154	206	223
BYSL	65	89	50	56	22	35	29	50	78	39	95	64
BZW1	1649	1649	2077	2109	1259	1647	1339	1468	2724	1486	2497	1936
BZW2	242	311	110	103	115	127	72	103	777	691	822	666
C10orf105	0	0	2	0	0	2	1	0	0	0	0	0
C10orf111	0	2	2	1	2	1	1	1	1	1	0	0
C10orf113	0	0	0	0	0	0	0	0	0	0	0	0
C10orf120	0	0	0	0	0	0	0	0	0	0	0	0
C10orf126	0	0	3	1	0	0	0	0	0	0	0	0
C10orf142	0	0	0	0	0	0	0	0	0	0	0	0
C10orf143	25	31	15	8	26	30	20	20	18	15	17	13
C10orf25	8	11	9	9	21	47	19	28	26	20	15	25
C10orf53	0	0	0	0	0	0	0	0	0	0	0	0
C10orf55	20	30	15	21	11	11	5	8	22	22	17	21
C10orf62	0	0	0	0	0	0	0	0	0	0	0	0
C10orf67	1	3	3	9	0	0	1	0	0	0	2	1
C10orf71	0	0	0	0	0	0	0	0	0	0	0	0
C10orf82	0	0	0	0	0	0	0	0	0	0	0	0
C10orf88	122	154	142	123	80	102	83	92	150	93	98	123
C10orf90	1	5	2	0	3	9	0	2	5	1	4	11
C10orf95	3	3	0	1	2	2	2	0	3	7	2	4
C10orf99	0	0	0	0	0	0	0	0	0	0	0	0
C11orf1	92	51	44	31	54	61	34	77	67	50	69	41
C11orf16	0	0	0	0	0	0	0	0	0	0	0	0
C11orf21	22	22	12	14	120	230	130	118	9	5	10	18
C11orf24	220	219	233	203	179	271	179	179	358	248	271	345
C11orf40	0	0	0	0	0	0	0	0	0	0	0	0
C11orf42	0	0	0	0	0	0	0	1	0	0	0	0
C11orf44	0	0	0	0	0	0	0	0	1	6	4	0
C11orf45	257	336	64	55	108	176	55	54	130	87	79	80
C11orf49	135	141	126	113	107	132	92	101	130	104	87	94
C11orf52	0	0	0	0	0	0	1	0	0	1	0	0
C11orf53	0	0	0	0	0	0	0	0	0	0	0	0
C11orf54	485	460	380	423	434	543	388	406	385	289	330	286
C11orf58	4203	3612	2838	2460	3372	4009	2564	3498	3710	2454	2988	2493
C11orf65	17	9	8	5	12	23	6	16	11	7	11	8
C11orf68	427	417	307	336	250	397	235	367	409	390	304	366
C11orf71	191	214	138	115	114	149	110	139	246	162	188	169
C11orf74	267	178	163	127	141	142	107	202	121	125	120	90
C11orf80	41	40	40	19	15	20	16	15	78	91	66	119
C11orf86	0	1	1	1	0	0	0	0	0	0	1	0
C11orf87	0	0	0	0	0	0	0	0	0	0	0	0
C11orf88	0	0	0	0	0	0	0	0	0	0	0	0
C11orf91	0	0	0	1	0	0	0	0	2	3	3	6
C11orf94	0	1	0	0	0	0	0	0	0	1	0	0
C11orf95	23	23	29	29	2	12	10	4	28	17	24	47
C11orf96	1	0	6	7	0	0	0	0	1	3	2	1
C11orf97	0	0	0	0	0	0	0	0	0	0	0	0
C11orf98	1	2	0	0	1	0	0	1	2	1	0	3
C12orf10	205	244	165	135	127	216	137	209	247	212	191	215
C12orf29	107	112	66	73	104	93	60	85	125	56	126	111
C12orf4	740	921	556	488	697	811	539	575	916	527	847	760
C12orf40	0	0	0	0	0	0	0	0	0	0	0	0
C12orf42	0	0	0	1	0	0	0	0	0	0	0	0
C12orf43	181	173	113	89	121	205	118	144	154	88	107	123
C12orf45	455	310	466	454	120	100	45	99	914	1300	1077	744
C12orf49	1135	1279	1180	1128	768	1083	706	740	1453	1150	964	1185
C12orf50	0	0	0	0	0	0	1	0	1	1	1	0
C12orf54	2	2	0	0	0	4	0	2	1	0	0	2
C12orf56	7	10	3	1	6	1	0	5	0	1	0	5
C12orf57	333	238	213	205	429	509	447	874	221	296	349	313
C12orf60	35	27	32	34	44	44	28	45	50	33	44	27
C12orf65	214	211	132	139	172	282	116	139	218	135	142	172
C12orf66	37	38	24	23	15	22	4	23	37	25	41	43
C12orf71	0	0	0	0	0	0	0	0	0	0	0	0
C12orf73	105	98	66	70	51	84	42	73	154	109	120	144
C12orf74	0	0	0	0	0	0	0	0	0	0	0	0
C12orf75	1	4	8	21	1	1	1	4	11	13	8	10
C12orf76	111	98	77	63	123	156	70	119	430	337	239	228
C12orf77	0	0	0	0	0	0	0	0	0	0	0	0
C12orf80	0	0	0	0	0	0	0	0	0	0	0	0
C13orf42	0	0	0	0	0	0	0	0	0	0	0	0
C13orf46	0	2	1	2	4	7	0	1	1	0	1	1
C14orf119	1940	1533	1528	1301	1084	1226	1097	1731	3718	3075	2947	2408
C14orf132	0	1	0	0	0	0	0	0	0	0	1	0
C14orf177	0	0	0	0	0	0	0	0	0	0	0	0
C14orf178	0	1	2	1	0	2	1	0	0	1	2	1
C14orf180	0	0	0	0	0	0	0	0	0	0	0	0
C14orf28	113	121	77	64	72	97	53	93	124	97	86	120
C14orf39	0	0	0	0	0	0	0	0	0	1	0	0
C14orf93	130	150	117	102	74	110	52	66	75	88	56	78
C15orf32	0	0	0	0	0	0	0	0	0	0	0	0
C15orf38-AP3S2	0	0	0	0	0	0	0	0	0	0	0	0
C15orf39	604	546	534	776	701	1239	819	738	335	282	322	520
C15orf40	165	160	135	97	143	171	96	156	226	167	181	203
C15orf41	72	97	71	66	75	98	66	69	97	61	67	70
C15orf48	11643	6593	12652	10012	19517	19591	13979	28602	9556	13102	9781	6469
C15orf53	0	0	0	0	1	0	0	0	0	0	0	0
C15orf56	0	0	0	0	0	2	0	0	0	0	1	1
C15orf59	0	0	0	0	0	0	0	0	0	0	0	0
C15orf61	16	22	7	12	13	12	9	30	13	7	8	6
C15orf62	1	2	1	0	0	1	0	4	5	0	1	2
C15orf65	32	23	21	11	15	10	5	4	6	7	8	4
C16orf45	128	118	82	116	76	156	50	81	160	133	113	79
C16orf46	8	18	13	5	6	11	6	3	8	9	1	2
C16orf47	0	0	0	0	0	0	0	0	0	0	0	0
C16orf54	1	6	4	1	0	0	5	2	9	10	9	11
C16orf58	419	514	240	295	232	343	208	257	299	242	249	262
C16orf70	576	768	688	516	324	450	261	293	663	521	463	487
C16orf71	8	1	0	2	5	7	5	7	1	3	1	1
C16orf72	960	1057	1173	1039	783	1155	659	771	1407	1344	1327	1581
C16orf74	0	0	0	0	0	0	0	1	0	0	0	0
C16orf78	0	0	0	0	0	0	0	0	0	0	0	0
C16orf82	0	0	0	0	0	0	0	0	0	0	0	0
C16orf86	41	62	30	28	38	91	56	76	31	40	38	56
C16orf87	176	162	170	115	97	112	81	104	167	124	159	145
C16orf89	4	5	7	7	7	2	3	13	0	4	2	1
C16orf90	0	0	0	0	0	0	0	0	0	0	0	0
C16orf91	83	95	73	69	51	67	54	78	90	94	98	84
C16orf92	0	0	0	0	0	0	0	0	0	0	0	0
C16orf95	14	16	7	6	6	15	7	21	22	10	10	12
C16orf96	2	4	0	1	0	1	0	0	0	1	0	0
C16orf97	0	0	0	0	0	0	0	0	0	0	0	0
C17orf100	22	26	13	16	6	12	4	14	12	13	17	16
C17orf102	0	0	0	0	0	0	0	0	0	0	0	0
C17orf107	5	3	8	8	3	5	5	6	6	20	15	3
C17orf112	0	0	0	0	0	0	0	0	0	0	0	0
C17orf113	4	2	1	2	2	4	3	0	3	0	0	3
C17orf47	0	0	0	0	0	0	0	0	0	0	0	0
C17orf49	2198	1792	1624	1341	1984	2542	1976	3247	1772	1781	1531	1996
C17orf50	0	0	0	0	0	0	0	0	0	0	0	0
C17orf51	11	23	12	6	5	13	5	6	27	4	11	18
C17orf53	14	25	15	17	27	25	25	24	22	15	13	23
C17orf58	199	193	252	214	218	308	164	227	2684	3360	2207	2677
C17orf64	5	2	1	1	2	0	2	2	2	6	0	0
C17orf67	15	22	34	10	18	22	16	22	33	18	27	19
C17orf75	155	139	145	104	176	229	170	245	163	147	160	120
C17orf77	0	0	1	0	0	0	0	0	0	1	0	0
C17orf78	0	0	0	0	0	0	0	0	0	0	0	0
C17orf80	446	472	416	409	367	538	318	278	469	307	413	397
C17orf82	0	0	0	0	0	0	0	0	0	0	0	0
C17orf97	5	10	12	6	5	6	3	6	6	6	6	7
C17orf98	0	0	0	1	0	0	0	0	0	0	0	0
C17orf99	1	0	1	0	0	0	1	0	6	4	5	11
C18orf12	0	0	0	0	0	0	0	0	0	0	0	0
C18orf21	341	361	289	233	328	360	231	337	370	246	265	250
C18orf25	342	383	405	329	320	470	361	293	414	315	375	368
C18orf32	5	1	0	1	3	1	10	3	2	4	6	2
C18orf54	37	50	30	30	32	41	22	19	50	34	42	39
C18orf63	0	0	0	0	0	0	0	0	0	0	0	0
C18orf65	15	8	13	10	4	8	10	15	6	13	15	7
C19orf12	330	325	297	253	510	736	493	595	618	399	461	548
C19orf18	3	4	9	7	0	3	2	2	9	14	4	11
C19orf24	90	167	46	41	76	104	99	153	87	92	154	176
C19orf25	285	253	203	150	183	301	181	286	201	224	311	267
C19orf33	1	0	0	1	1	1	0	2	10	5	9	8
C19orf38	511	330	373	284	588	818	526	962	122	80	121	162
C19orf44	25	32	27	25	19	29	13	13	29	20	17	17
C19orf47	142	137	136	128	113	157	108	132	112	97	111	118
C19orf48	208	218	82	50	104	143	42	73	145	102	104	138
C19orf53	860	724	568	551	627	700	673	1062	843	718	893	846
C19orf54	73	116	80	71	56	85	48	47	75	68	66	89
C19orf57	9	8	5	5	4	4	9	2	1	1	2	0
C19orf66	766	771	818	489	685	1064	682	887	1581	1073	998	931
C19orf67	0	0	0	0	0	0	0	0	0	0	0	0
C19orf70	179	221	112	58	144	164	131	303	278	233	343	419
C19orf71	0	2	0	0	0	0	0	0	0	0	1	0
C19orf73	2	3	3	1	2	5	0	4	5	0	1	2
C19orf81	0	0	0	0	0	0	0	0	0	0	2	0
C19orf84	8	10	10	6	13	18	18	14	3	7	5	9
C1D	546	493	459	390	376	412	342	457	466	316	458	418
C1GALT1	888	825	785	501	713	904	733	901	1445	929	1262	812
C1GALT1C1	893	805	767	664	1075	1149	838	1260	837	585	988	774
C1GALT1C1L	0	0	0	0	0	0	0	0	0	0	0	0
C1QA	12856	14841	4243	2197	27397	36961	31239	50676	4914	4647	4534	4124
C1QB	11871	14179	6656	2980	90244	111459	89368	130727	19401	13737	14971	15622
C1QBP	1473	1014	1153	979	836	1022	634	1001	802	698	780	612
C1QC	18795	22836	8248	4525	41906	59652	46823	57681	18138	15648	16199	15732
C1QL1	0	0	0	0	0	0	0	0	0	0	1	0
C1QL2	0	0	4	7	0	0	0	0	0	0	0	0
C1QL3	0	0	0	0	0	0	0	0	0	0	0	0
C1QL4	0	0	0	0	0	0	0	0	0	0	0	1
C1QTNF1	10	5	105	82	26	24	16	20	77	334	90	37
C1QTNF12	2	1	1	0	0	0	0	1	2	0	1	2
C1QTNF2	0	0	0	0	0	0	0	0	0	0	0	0
C1QTNF3	6	5	14	2	6	22	11	8	7	4	4	7
C1QTNF4	0	1	0	0	0	0	0	0	1	1	0	0
C1QTNF5	0	0	0	0	0	0	0	0	0	0	0	0
C1QTNF6	9	15	13	16	24	31	30	17	7	22	11	14
C1QTNF7	0	0	0	0	0	0	0	0	0	0	0	0
C1QTNF8	0	0	0	0	0	0	0	0	0	0	0	0
C1QTNF9	0	0	0	0	0	0	0	0	0	0	0	0
C1QTNF9B	0	0	1	0	0	0	0	0	0	0	0	0
C1R	244	161	309	174	1523	2052	1484	1857	297	426	207	110
C1RL	1159	859	1348	1266	1363	2092	1538	1478	967	1070	653	629
C1S	2010	1710	1435	753	9733	11851	8474	10143	1994	1793	1261	1070
C1orf100	1	1	1	0	1	0	0	0	0	0	1	0
C1orf105	0	0	0	0	0	0	0	0	0	0	0	0
C1orf109	59	133	108	66	60	94	54	50	91	45	74	63
C1orf112	97	112	94	88	89	105	77	86	80	57	89	89
C1orf115	5	0	20	12	4	2	5	3	0	5	3	1
C1orf116	5	6	4	2	10	15	6	9	2	1	4	3
C1orf122	1318	933	2563	2134	1354	1723	1482	2844	884	1359	1128	924
C1orf123	372	352	322	243	208	273	204	325	336	276	277	240
C1orf127	6	21	1	1	6	9	6	4	7	8	7	30
C1orf131	221	214	211	163	139	148	125	134	230	143	206	171
C1orf141	0	0	0	0	0	0	0	0	0	0	0	0
C1orf146	0	0	0	0	0	0	0	0	0	0	0	1
C1orf158	0	0	0	0	0	0	0	0	0	0	0	0
C1orf159	32	55	29	25	41	59	52	66	32	28	53	39
C1orf162	2659	2157	1401	1383	1333	1561	1529	2301	540	729	957	721
C1orf167	0	0	1	0	3	5	5	9	1	2	0	1
C1orf174	222	274	191	155	236	324	199	240	280	213	156	235
C1orf185	0	0	0	0	0	0	0	0	0	0	0	0
C1orf189	0	1	2	3	1	2	0	1	0	2	0	0
C1orf194	0	0	0	0	0	0	0	0	0	0	0	0
C1orf195	1	0	0	0	0	0	0	0	1	0	0	0
C1orf198	94	148	66	53	61	99	57	55	159	153	122	151
C1orf21	940	899	1423	1162	1005	1265	768	1204	242	267	237	204
C1orf210	0	0	0	0	0	0	0	0	0	0	0	0
C1orf216	212	342	245	203	97	159	109	122	354	276	285	320
C1orf226	2	2	3	0	0	3	0	1	2	1	0	1
C1orf229	1	2	1	3	1	0	0	0	0	2	0	1
C1orf232	0	0	0	0	0	0	0	0	0	0	0	0
C1orf35	57	61	35	26	38	45	27	47	67	59	61	83
C1orf43	5409	4639	3662	3324	3399	4282	2321	3555	5427	3806	4270	3513
C1orf50	116	173	83	88	91	137	77	187	156	172	125	143
C1orf52	339	330	340	264	219	312	189	239	431	294	329	346
C1orf53	17	22	8	2	7	13	13	11	15	8	19	7
C1orf54	854	634	536	353	1015	890	928	1439	581	571	719	800
C1orf56	2	6	3	2	2	3	2	4	10	8	3	10
C1orf61	6	18	6	2	56	68	37	56	5	7	0	4
C1orf68	0	0	0	0	0	0	0	0	0	0	0	0
C1orf74	103	106	91	91	74	104	66	61	63	32	51	38
C1orf87	0	0	0	0	0	0	0	0	0	0	0	0
C1orf94	0	0	0	0	0	0	0	0	0	0	0	0
C2	9421	8184	6645	4626	12953	18404	12510	16186	10263	10093	8035	8009
C20orf141	0	0	0	0	0	0	1	0	0	0	1	0
C20orf144	0	0	0	0	0	0	0	0	0	0	0	0
C20orf173	0	0	0	0	0	0	0	0	0	0	0	0
C20orf194	253	508	362	351	282	561	363	204	588	481	422	515
C20orf196	125	132	103	99	59	77	42	44	66	57	51	57
C20orf197	13	24	15	39	2	12	2	1	5	12	9	4
C20orf202	1	0	0	1	0	0	0	0	3	2	1	0
C20orf203	1	1	0	1	1	3	0	2	2	0	0	1
C20orf204	1	1	0	0	0	0	0	0	0	0	0	1
C20orf27	52	121	9	15	30	52	39	56	39	30	61	71
C20orf78	0	0	0	0	0	0	0	0	0	0	0	0
C20orf85	0	0	0	0	0	0	0	0	0	0	0	0
C20orf96	115	105	215	232	59	81	48	66	146	176	80	91
C21orf140	0	0	0	0	0	0	0	0	0	0	0	0
C21orf2	89	94	45	29	49	101	74	115	42	46	54	66
C21orf58	12	13	4	8	10	7	4	4	8	8	3	14
C21orf59-TCP10L	0	0	0	0	0	0	0	0	0	0	0	0
C21orf62	0	0	0	1	0	0	0	0	0	0	0	0
C21orf91	156	170	172	174	152	246	116	85	102	57	63	42
C22orf15	0	0	0	1	0	0	0	0	0	0	0	0
C22orf23	2	0	0	0	1	1	0	1	0	1	0	0
C22orf24	0	2	1	0	2	0	0	0	0	0	2	1
C22orf31	0	0	0	1	0	0	0	0	0	0	0	0
C22orf34	0	0	0	0	0	0	0	0	0	0	0	0
C22orf39	221	259	172	137	130	193	121	195	248	186	188	163
C22orf42	0	1	0	0	0	1	1	3	0	0	0	0
C22orf46	395	441	482	442	271	462	210	172	406	331	250	260
C2CD2	27	70	22	15	59	91	64	45	62	36	34	105
C2CD2L	304	408	277	272	320	563	296	327	356	269	290	286
C2CD3	206	317	379	385	233	389	228	159	286	281	211	198
C2CD4A	0	0	0	1	0	1	0	0	0	0	0	0
C2CD4B	0	0	0	0	0	0	0	0	0	0	0	0
C2CD4C	0	0	0	0	0	0	0	1	0	0	0	0
C2CD4D	0	0	0	0	0	0	0	0	0	0	1	0
C2CD5	706	1156	577	541	449	741	469	392	614	421	654	691
C2CD6	0	0	0	0	0	0	0	0	0	0	1	0
C2orf15	1	1	4	2	2	0	5	1	3	1	2	2
C2orf16	0	0	0	0	0	0	0	0	0	0	0	0
C2orf27A	47	41	26	27	67	103	47	49	48	19	36	27
C2orf27B	0	0	0	0	0	0	0	1	0	0	0	0
C2orf40	0	0	0	0	0	0	0	0	0	0	0	0
[truncated: 18,031 more rows]

## Sheet: Figure 4F
	A549			Calu3			H1 (M0)			H1 (M1)			H1 (M2)			IPS (M0)			IPS (M1)			IPS(M2)
6h	1500	3000	2100	300	250	230	3000	2400	1800	2500	1500	2200	2600	2000	1700	400	200	300	400	500	200	320	160	400
24h	40	60	80	17000	18000	13000	0	0	0	0	0	0	30	40	30	10	20	30	20	50	20	0	0	0
48h	20	0	0	300000	500000	200000	0	0	0	0	0	0	0	0	0	0	0	0	0	0	0	0	0	0

## Sheet: Figure 4G 
		A-6	C-6	HM0-6	HM1-6	HM2-6	IM0-6	IM1-6	IM2-6		A-24	C-24	HM0-24	HM1-24	HM2-24	IM0-24	IM1-24	IM2-24		A-48	C-48	HM0-48	HM1-48	HM2-48	IM0-48	IM1-48	IM2-48
1	GAPDH	15.21	14.53	16.17	20.98	15.33	15.43	29.65	14.94		14.26	13.49	15.81	18.48	14.84	14.21	17.8	13.86		14.66	13.77	15.87	16.85	14.87	14.87	19.49	15.94
2	GAPDH	15.17	14.28	15.81	20.76	15.14	15.51	29.16	14.65		14.14	13.3	15.81	18.29	14.78	13.96	17.76	13.8		14.48	13.65	15.73	16.77	14.77	14.85	19.42	15.64
3	GAPDH	14.98	14.19	15.79	20.75	14.98	15.52	28.78	14.55		13.92	13.41	15.65	18.3	14.66	14.2	17.66	13.68		14.44	13.69	15.73	16.79	14.92	14.91	19.29	15.36
1	S	20.83	19.61	19.64	23.36	20.65	19.02	27.96	19.91		19.62	15.9	21.54	21.66	21.91	21.47	20.89	21.41		20.8	16.93	23.1	20.85	22.97	23.55	22.93	23.66
2	S	20.56	19.82	19.56	23.8	20.71	19.82	27.92	19.45		19.73	15.75	21.44	22.24	22.29	20.63	20.98	21.34		21.11	16.91	22.89	20.96	22.94	23.82	22.98	23.84
3	S	20.72	20.12	19.47	23.5	20.81	19.65	27.78	19.82		18.94	15.96	21.59	21.42	22.53	21.31	21.48	21.54		21.43	16.81	22.58	21.75	23.05	23.58	22.77	23.68
		A-6	C-6	HM0-6	HM1-6	HM2-6	IM0-6	IM1-6	IM2-6		A-24	C-24	HM0-24	HM1-24	HM2-24	IM0-24	IM1-24	IM2-24		A-48	C-48	HM0-48	HM1-48	HM2-48	IM0-48	IM1-48	IM2-48
1	S	5.62	5.08	3.47	2.38	5.32	3.59	-1.69	4.97		5.36	2.41	5.73	3.18	7.07	7.26	3.09	7.55		6.14	3.16	7.23	4	8.1	8.68	3.44	7.72
2	S	5.39	5.54	3.75	3.04	5.57	4.31	-1.24	4.8		5.59	2.45	5.63	3.95	7.51	6.67	3.22	7.54		6.63	3.26	7.16	4.19	8.17	8.97	3.56	8.2
3	S	5.74	5.93	3.68	2.75	5.83	4.13	-1	5.27		5.02	2.55	5.94	3.12	7.87	7.11	3.82	7.86		6.99	3.12	6.85	4.96	8.13	8.67	3.48	8.32
		A-6	C-6	HM0-6	HM1-6	HM2-6	IM0-6	IM1-6	IM2-6		A-24	C-24	HM0-24	HM1-24	HM2-24	IM0-24	IM1-24	IM2-24		A-48	C-48	HM0-48	HM1-48	HM2-48	IM0-48	IM1-48	IM2-48
1	S	0.974905	1.35347	1.11987	1.26868	1.19196	1.33793	1.30134	1.03049		1.16743	8.6139	0.233798	0.728668	0.354371	0.105112	0.0473661	0.17234		0.679871	5.12186	0.08266	0.412748	0.173539	0.0392817	0.0371627	0.153184
2	S	1.1434	0.983957	0.922316	0.802923	1.00231	0.812252	0.952638	1.15936		0.99539	8.37835	0.250578	0.427304	0.261219	0.15822	0.0432847	0.173539		0.484085	4.77886	0.0867696	0.361817	0.16532	0.0321286	0.0341967	0.109829
3	S	0.897095	0.750886	0.968171	0.981686	0.83702	0.920188	0.806642	0.83702		1.47768	7.81728	0.202127	0.759611	0.203533	0.116629	0.0285572	0.139017		0.377182	5.26585	0.107569	0.212176	0.169968	0.0395549	0.0361465	0.101063

## Sheet: Figure5
Figure5F
Anti-N								FACS Nucleocapsid+ in lung cells
	No Blocking			+ACE2 blocing				Table Analyzed	Anti-N No MAC		Table Analyzed	Anti-N M0		Table Analyzed	Anti-N M1		Table Analyzed	Anti-N M2
Mock	2.4	1.5	1.8	2.5	1.9	1.6
No MAC	31.6	36.1	28.8	20.3	26.6	23.5		Column B	+ACE2 blocing		Column B	+ACE2 blocing		Column B	+ACE2 blocing		Column B	+ACE2 blocing
M0	21.6	24.9	22.2	11.3	9.8	13.4		vs.	vs.		vs.	vs.		vs.	vs.		vs.	vs.
M1	18.4	19.9	20.6	9.7	12.6	7.3		Column A	No Blocking		Column A	No Blocking		Column A	No Blocking		Column A	No Blocking
M2	10.3	15.9	12.4	6.9	5.4	8.1
								Unpaired t test			Unpaired t test			Unpaired t test			Unpaired t test
								P value	0.0359		P value	0.0014		P value	0.0042		P value	0.0285
								P value summary	*		P value summary	**		P value summary	**		P value summary	*
								Significantly different (P < 0.05)?	Yes		Significantly different (P < 0.05)?	Yes		Significantly different (P < 0.05)?	Yes		Significantly different (P < 0.05)?	Yes
								One- or two-tailed P value?	Two-tailed		One- or two-tailed P value?	Two-tailed		One- or two-tailed P value?	Two-tailed		One- or two-tailed P value?	Two-tailed
								t, df	t=3.109, df=4		t, df	t=7.830, df=4		t, df	t=5.869, df=4		t, df	t=3.351, df=4
Anti-S								FACS Spike+ in lung cells
	No Blocking			+ACE2 blocing				Table Analyzed	Anti-S No Mac		Table Analyzed	Anti-S M1		Table Analyzed	Anti-S M1		Table Analyzed	Anti-S M1
Mock	1.7	1.4	1.6	1.1	2.7	1.8
No MAC	30.2	29.3	26.7	19.2	27.9	22.4		Column B	+ACE2 blocing		Column B	+ACE2 blocing		Column B	+ACE2 blocing		Column B	+ACE2 blocing
M0	20.1	18.5	24.7	14.8	10.7	14.1		vs.	vs.		vs.	vs.		vs.	vs.		vs.	vs.
M1	20.8	15.4	16.7	8.8	13	11.2		Column A	No Blocking		Column A	No Blocking		Column A	No Blocking		Column A	No Blocking
M2	14.5	14.8	13.2	4.3	6.2	7.5
								Unpaired t test			Unpaired t test			Unpaired t test			Unpaired t test
								P value	0.1128		P value	0.0246		P value	0.0309		P value	0.0015
								P value summary	ns		P value summary	*		P value summary	*		P value summary	**
								Significantly different (P < 0.05)?	No		Significantly different (P < 0.05)?	Yes		Significantly different (P < 0.05)?	Yes		Significantly different (P < 0.05)?	Yes
								One- or two-tailed P value?	Two-tailed		One- or two-tailed P value?	Two-tailed		One- or two-tailed P value?	Two-tailed		One- or two-tailed P value?	Two-tailed
								t, df	t=2.025, df=4		t, df	t=3.513, df=4		t, df	t=3.265, df=4		t, df	t=7.771, df=4

## Sheet: FigureS1
Figure S1b				FigureS1d				FigureS1f				FigureS1h				FigureS1i
	CD68CD80+ cells/0.04mm2				CD68+CD163+ cells/0.04mm2				CD68+FABP4+ cells/0.04mm2				CD206+HLA-DR- cells/0.04mm2				CD206-/dimHLA-DR+ cells/0.04mm2
	Non-COVID-19	COVID-19			Non-COVID-19	COVID-19			Non-COVID-19	COVID-19			Non-COVID-19	COVID-19			Non-COVID-19	COVID-19
	0	4			12	23			4	1			24	31			4	3
	0	3			20	18			12	1			34	24			4	6							1
	0	4			26	17			11	2			22	32			5	3
	0	3			11	21			2	2			34	35			5	3
	0	6			15	24			7	2			41	40			6	3
	0	5			15	25			8	1			29	23			2	6
	0	1			13	25			5	1			30	27			4	3
					32	26			6	0			32				3
	Column B	COVID-19			17	22			3	1			38
	vs.	vs.			13					1
	Column A	Non-COVID-19			10					1			Table Analyzed	HLA-DR-CD206+ Non- vs COVID			Table Analyzed	HLA-DR+CD206-/dim Non- vs COVID
					13					1
	Unpaired t test				16								Column B	COVID-19			Column B	COVID-19
	P value	<0.0001											vs.	vs.			vs.	vs.
	P value summary	****			Table Analyzed	CD163 CD68 Non- vs COVID			Table Analyzed	FABP4+CD68+			Column A	Non-COVID-19			Column A	Non-COVID-19
	Significantly different (P < 0.05)?	Yes
	One- or two-tailed P value?	Two-tailed			Column B	COVID-19			Column B	COVID-19			Unpaired t test				Unpaired t test
	t, df	t=6.128, df=12			vs.	vs.			vs.	vs.			P value	0.6866			P value	0.919
					Column A	Non-COVID-19			Column A	Non-COVID-19			P value summary	ns			P value summary	ns
	How big is the difference?												Significantly different (P < 0.05)?	No			Significantly different (P < 0.05)?	No
	Mean of column A	0			Unpaired t test				Unpaired t test				One- or two-tailed P value?	Two-tailed			One- or two-tailed P value?	Two-tailed
	Mean of column B	3.714			P value	0.0172			P value	<0.0001			t, df	t=0.4120, df=14			t, df	t=0.1035, df=14
	Difference between means (B - A) ± SEM	3.714 ± 0.6061			P value summary	*			P value summary	****
	95% confidence interval	2.394 to 5.035			Significantly different (P < 0.05)?	Yes			Significantly different (P < 0.05)?	Yes			How big is the difference?				How big is the difference?
	R squared (eta squared)	0.7578			One- or two-tailed P value?	Two-tailed			One- or two-tailed P value?	Two-tailed			Mean of column A	31.56			Mean of column A	3.778
					t, df	t=2.599, df=20			t, df	t=5.273, df=19			Mean of column B	30.29			Mean of column B	3.857
	F test to compare variances												Difference between means (B - A) ± SEM	-1.270 ± 3.082			Difference between means (B - A) ± SEM	0.07937 ± 0.7668
	F, DFn, Dfd	Infinity, 6, 6			How big is the difference?				How big is the difference?				95% confidence interval	-7.880 to 5.341			95% confidence interval	-1.565 to 1.724
	P value	<0.0001			Mean of column A	16.38			Mean of column A	6.444			R squared (eta squared)	0.01198			R squared (eta squared)	0.0007646
	P value summary	****			Mean of column B	22.33			Mean of column B	1.167
	Significantly different (P < 0.05)?	Yes			Difference between means (B - A) ± SEM	5.949 ± 2.289			Difference between means (B - A) ± SEM	-5.278 ± 1.001			F test to compare variances				F test to compare variances
					95% confidence interval	1.175 to 10.72			95% confidence interval	-7.373 to -3.183			F, DFn, Dfd	1.008, 8, 6			F, DFn, Dfd	1.141, 8, 6
	Data analyzed				R squared (eta squared)	0.2525			R squared (eta squared)	0.5941			P value				P value	0.8976
	Sample size, column A	7											P value summary				P value summary	ns
	Sample size, column B	7			F test to compare variances				F test to compare variances				Significantly different (P < 0.05)?	No			Significantly different (P < 0.05)?	No
					F, DFn, Dfd	3.976, 12, 8			F, DFn, Dfd	35.33, 8, 11
					P value	0.0586			P value	<0.0001			Data analyzed				Data analyzed
					P value summary	ns			P value summary	****			Sample size, column A	9			Sample size, column A	9
					Significantly different (P < 0.05)?	No			Significantly different (P < 0.05)?	Yes			Sample size, column B	7			Sample size, column B	7
					Data analyzed				Data analyzed
					Sample size, column A	13			Sample size, column A	9
					Sample size, column B	9			Sample size, column B	12

## Sheet: FigureS2
Figure S2b				Figure S2d				Figure S2f
	CD68+IL32+ cells/0.04mm2				CD68+CCL2+ cells/0.04mm2				CD68+IL1B+ cells/0.04mm2
	Non-COVID-19	COVID-19			Non-COVID-19	COVID-19			Non-COVID-19	COVID-19
	4	22			0	0			0	3
	6	24			0	3			0	1
	3	19			0	1			0	6
	3	16			0	3			0	2
	6	9			0	0			0	2
	3	26			0	2			0	2
	3	9			0	0			0	3
	5	14			0	4			0	3
	10	20			0	0			0	10
	8	20			0				0
	8	22
	7	26							Table Analyzed	IL1B+ Non- vs COVID
					Table Analyzed	CCL2+ Non- vs COVID
	Table Analyzed	IL32+ Non- vs COVID							Column B	COVID-19
					Column B	COVID-19			vs.	vs.
	Column B	COVID-19			vs.	vs.			Column A	Non-COVID-19
	vs.	vs.			Column A	Non-COVID-19
	Column A	Non-COVID-19							Unpaired t test
					Unpaired t test				P value	0.0008
	Unpaired t test				P value	0.0072			P value summary	***
	P value	<0.0001			P value summary	**			Significantly different (P < 0.05)?	Yes
	P value summary	****			Significantly different (P < 0.05)?	Yes			One- or two-tailed P value?	Two-tailed
	Significantly different (P < 0.05)?	Yes			One- or two-tailed P value?	Two-tailed			t, df	t=4.045, df=17
	One- or two-tailed P value?	Two-tailed			t, df	t=3.032, df=18
	t, df	t=7.349, df=22							How big is the difference?
					How big is the difference?				Mean of column A	0
	How big is the difference?				Mean of column A	0			Mean of column B	3.556
	Mean of column A	5.5			Mean of column B	1.444			Difference between means (B - A) ± SEM	3.556 ± 0.8790
	Mean of column B	18.92			Difference between means (B - A) ± SEM	1.444 ± 0.4764			95% confidence interval	1.701 to 5.410
	Difference between means (B - A) ± SEM	13.42 ± 1.826			95% confidence interval	0.4436 to 2.445			R squared (eta squared)	0.4904
	95% confidence interval	9.631 to 17.20			R squared (eta squared)	0.3381
	R squared (eta squared)	0.7106							F test to compare variances
					F test to compare variances				F, DFn, Dfd	Infinity, 8, 9
	F test to compare variances				F, DFn, Dfd	Infinity, 8, 10			P value	<0.0001
	F, DFn, Dfd	5.983, 11, 11			P value	<0.0001			P value summary	****
	P value	0.0062			P value summary	****			Significantly different (P < 0.05)?	Yes
	P value summary	**			Significantly different (P < 0.05)?	Yes
	Significantly different (P < 0.05)?	Yes							Data analyzed
					Data analyzed				Sample size, column A	10
	Data analyzed				Sample size, column A	11			Sample size, column B	9
	Sample size, column A	12			Sample size, column B	9
	Sample size, column B	12

[truncated: 8 more sheets: FigureS5A-F, FigureS5G-H, FigureS7&9&10, FigureS8, FigureS11, FigureS12, Figure S13A, Figure S13B]
